# Supplementary material for: Comparative analysis of miRNAs of two rapeseed genotypes in response to acetohydroxyacid synthase-inhibiting herbicides by high-throughput sequencing
Source: PLoS One. 2017 Sep 26;12(9):e0184917. doi: 10.1371/journal.pone.0184917 (PMC5614533; doi:10.1371/journal.pone.0184917)
Supplement: S1 File — Table A in S1 File. Selected miRNAs and target genes for qPCR validation. Table B in S1 File. Length distribution of small RNAs. Table C in S1 File. The region assigned for reads and types of small RNAs. Table D in S1 File. Repeat type in reads. Table E in S1 File. The expression of known miRNAs in rapeseed. Table F in S1 File. miRNA families and their expression. Table G in S1 File. Predicted target gene of miRNAs in rapeseed. Table H in S1 File. The information of predicted precursor miRNAs in rapeseed. Table I in S1 File. The information of predicted mature miRNAs in rapeseed. Table J in S1 File. The differentiated miRNAs after spraying SU herbicide in genotype N131. Table K in S1 File. The differentiated miRNAs after spraying SU herbicide in genotype M342. Table L in S1 File. The differentiated miRNAs after spraying IMI herbicide in genotype N131. Table M in S1 File. The differentiated miRNAs after spraying IMI herbicide in genotype M342. (XLSX) [file pone.0184917.s001.xlsx]

## Sheet: A
Table A. Selected miRNAs and targets for qPCR validation
miRNAs
miRNA ID	Mature miRNA sequence	N131 CK	N131 SU	N131 IMI	M342 CK	M342 SU	M342 IMI	Predicted targets
osa-miR5083	AGACUACAAUUAUCUGAUCA	1	14.4896	7.87217	27.6185	40.4568	191.136	N/A
bna-miR6029	UGGGGUUGUGAUUUCAGGCUU	1	5.53957	3.91426	4.28958	15.6635	11.499	GSBRNA2T00124698001
ahy-miR159	UUUAAAUUAAAAAAAACUCUA	1	1.21609	3.73212	3.88328	7.5157	5.51333	GSBRNA2T00006425001;GSBRNA2T00085597001;GSBRNA2T00013029001;GSBRNA2T00132307001;GSBRNA2T00141937001;GSBRNA2T00055597001;GSBRNA2T00076567001
aau-miR396	UUCCACAACUUUCUUAAACUA	1	0.842609	12.6447	8.63798	1.63176	1.51216	GSBRNA2T00132470001;GSBRNA2T00053319001;GSBRNA2T00043309001;GSBRNA2T00144238001;GSBRNA2T00016414001;GSBRNA2T00129429001;GSBRNA2T00011519001;GSBRNA2T00117068001;GSBRNA2T00121476001;GSBRNA2T00021701001;GSBRNA2T00074341001;GSBRNA2T00141134001;GSBRNA2T00019267001;GSBRNA2T00109151001;GSBRNA2T00131024001;GSBRNA2T00100215001;GSBRNA2T00071333001;GSBRNA2T00126587001;GSBRNA2T00098678001;GSBRNA2T00129893001…
vvi-miR396b	UUCCACAACUUUCUUAAACU	1	0.59409	10.4108	0.59	1.38806	1.99804	GSBRNA2T00037328001;GSBRNA2T00043309001;GSBRNA2T00004236001;GSBRNA2T00144238001;GSBRNA2T00012108001;GSBRNA2T00121476001;GSBRNA2T00021701001;GSBRNA2T00129429001;GSBRNA2T00109151001;GSBRNA2T00100215001;GSBRNA2T00126587001;GSBRNA2T00071333001;GSBRNA2T00082786001;GSBRNA2T00141134001;GSBRNA2T00154418001;GSBRNA2T00129893001;GSBRNA2T00141814001;GSBRNA2T00012844001;GSBRNA2T00131157001;GSBRNA2T00141902001…
aly-miR396b-5p	UUCCACAACUUUCUUAAACUU	1	0.828687	1.40132	0.135471	1.18786	1.72154	GSBRNA2T00012108001;GSBRNA2T00093823001;GSBRNA2T00037328001;GSBRNA2T00157547001;GSBRNA2T00047120001;GSBRNA2T00051008001;GSBRNA2T00141902001;GSBRNA2T00012844001;GSBRNA2T00085720001;GSBRNA2T00063253001
cpa-miR8155	UAACCUGGCUCUGAUACCA	1	13.3901	9.39303	1.85681	4.08831	7.19437	GSBRNA2T00070493001;GSBRNA2T00151194001;GSBRNA2T00151243001;GSBRNA2T00031413001
aqc-miR166a	UCGGACCAGGCUUCAUUCCUC	1	4.51266	6.37397	5.81037	6.43706	9.96793	GSBRNA2T00088471001;GSBRNA2T00029833001;GSBRNA2T00113748001;GSBRNA2T00088278001;GSBRNA2T00047827001;GSBRNA2T00077008001;GSBRNA2T00081269001;GSBRNA2T00007629001;GSBRNA2T00114236001;GSBRNA2T00098397001;GSBRNA2T00040012001;GSBRNA2T00031186001;GSBRNA2T00001430001
bna-miR-n001-3p	GATAAATTTATCTTCATGAGGCTG	1	8.15082	2.67177	8.75633	8.10582	24.66	N/A
bna-miR-n002-5p	AAGCCAATTTGCAGAGCAATGACG	1	1.83736	0.539975	1.12037	0.887579	1.88889	N/A
bna-miR-n003-5p	TTGCTTATTAGGTTCAGTGTTGGT	1	0.887269	0.449978	0.327038	0.147897	0.181811	N/A
bna-miR-n029-5p	AAAGCTTCTTTTGGCCTGTGGATT	1	13.4797	12.3358	14.5287	2.00795	11.9752	GSBRNA2T00114351001
Targets
miRNA ID	Annotation	N131 CK	N131 SU	N131 IMI	M342 CK	M342 SU	M342 IMI
GSBRNA2T00051008001	Thioredoxin; Thioredoxin-like fold	1	0.0529431	0.0095139	1.97849	0.2631	0.14206
GSBRNA2T00134646001	Homeodomain-like; DEK, C-terminal	1	0.719686	0.601991	2.57238	0.904127	2.0429
GSBRNA2T00114351001	Calmodulin-binding domain	1	1.39975	0.60459	1.94073	1.1626	0.564767

## Sheet: B
Table B. Length distribution of small RNAs
Length	17	18	19	20	21	22	23	24	25	26	27	28	29	30	31	32	33	34	35	36	37	38	39	40	41	42	43	44	45	46	Total
Uniq	703385	738619	765866	817272	1026102	944549	890864	1916340	804437	751020	744777	727899	708257	690009	662707	632383	591812	563388	522636	488670	447101	406122	371655	336744	293221	254439	217576	188985	160404	134234	18501473
Clean	12574982	13787520	13456172	12887310	15525623	12374926	32621042	10464740	8689396	9791469	7052743	8289114	6861028	6429379	7159687	8321224	5431697	5434383	4592129	5540579	4413365	3816237	3188774	3017510	2088515	1765602	1440951	1211259	1170760	1292675	230690791

## Sheet: C
Table C. The region assigned for reads and types of small RNAs
classification	N1	N2	N4	N5	N7	N8	N10	N11	N13	N14	M1	M2	M4	M5	M7	M8	M10	M11	M13	M14
upstream/downstream	1924105	1989406	2039065	1970362	1823056	2070593	1817830	2034577	1747709	1844480	1675501	1645808	1991469	2006420	1921218	2700350	1535550	1628126	1706586	2424883
exonic	2700398	3114531	3530969	2626243	3298134	3658575	2632097	2859762	2657094	2408879	2756478	2757987	3216114	2740636	2694321	4894294	2040639	2177035	2305712	2275979
intergenic	5348048	5751176	5679883	6819410	4501753	5102592	6443423	6700286	6227631	6420433	6034250	5442182	5398114	5567528	5757537	7570056	5845535	5784774	6069989	7618223
intronic	342898	311960	315128	381624	283061	276542	364862	368461	337905	285258	327266	381996	304448	435178	334185	409232	286825	302754	296784	426654
splicing	9505	9604	9998	10172	7870	8513	10126	9029	9496	6783	9885	10354	7087	39291	9519	13686	7720	7516	7967	8542
UTR	31459	40168	32136	33469	27993	31180	35640	29980	32344	26579	29887	32285	24083	29306	31435	39001	22602	22286	23361	29722
all	10850281 (100%)	11395789 (100%)	11988421 (100%)	12230043 (100%)	10268964 (100%)	11425793 (100%)	11678957 (100%)	12483000 (100%)	11397753 (100%)	11256361 (100%)	11213940 (100%)	10768643 (100%)	11239194 (100%)	11386573 (100%)	11131467 (100%)	16018664 (100%)	10048661 (100%)	10287173 (100%)	10742472 (100%)	13042547 (100%)
miRNA	733702 (6.76%)	715092 (6.28%)	596712 (4.98%)	784089 (6.41%)	497893 (4.85%)	536726 (4.70%)	678658 (5.81%)	729892 (5.85%)	646647 (5.67%)	687410 (6.11%)	635131 (5.66%)	590192 (5.48%)	589460 (5.24%)	746978 (6.56%)	628930 (5.65%)	787605 (4.92%)	658862 (6.56%)	655194 (6.37%)	674228 (6.28%)	873270 (6.70%)
tRNA	351476 (3.24%)	552925 (4.85%)	314620 (2.62%)	310277 (2.54%)	252662 (2.46%)	347483 (3.04%)	310085 (2.66%)	496081 (3.97%)	316920 (2.78%)	406720 (3.61%)	45811 (0.41%)	54800 (0.51%)	353850 (3.15%)	491439 (4.32%)	240038 (2.16%)	283488 (1.77%)	198554 (1.98%)	263304 (2.56%)	245685 (2.29%)	641154 (4.92%)
rRNA	3381881 (31.17%)	3091527 (27.13%)	3409449 (28.44%)	3972264 (32.48%)	2616936 (25.48%)	2943257 (25.76%)	3877185 (33.20%)	3948707 (31.63%)	3701372 (32.47%)	3352076 (29.78%)	3870836 (34.52%)	3550810 (32.97%)	3066329 (27.28%)	2803109 (24.62%)	3540842 (31.81%)	4361822 (27.23%)	3031686 (30.17%)	3133289 (30.46%)	3248369 (30.24%)	4340239 (33.28%)
snRNA	99341 (0.92%)	77868 (0.68%)	81574 (0.68%)	109407 (0.89%)	67103 (0.65%)	71917 (0.63%)	100177 (0.86%)	113455 (0.91%)	96686 (0.85%)	98849 (0.88%)	68803 (0.61%)	64061 (0.59%)	87617 (0.78%)	66755 (0.59%)	96314 (0.87%)	123086 (0.77%)	101675 (1.01%)	108158 (1.05%)	108180 (1.01%)	129200 (0.99%)
snoRNA	710209 (6.55%)	509600 (4.47%)	692799 (5.78%)	1054668 (8.62%)	539215 (5.25%)	610165 (5.34%)	724414 (6.20%)	988940 (7.92%)	704492 (6.18%)	1053272 (9.36%)	396767 (3.54%)	370237 (3.44%)	710118 (6.32%)	344918 (3.03%)	667676 (6.00%)	709377 (4.43%)	962852 (9.58%)	971931 (9.45%)	933286 (8.69%)	1420619 (10.89%)

## Sheet: D
Table D. Repeat type in reads
Type	DNA/PiggyBac	DNA/TcMar-Tc2	DNA/TcMar-Tigger	DNA/hAT-Charlie	DNA/hAT-Tip100	LINE/CR1	LINE/L1	LINE/L2	LINE/RTE-BovB	LINE/RTE-X	LTR/ERV1	LTR/ERVK	LTR/ERVL	LTR/Gypsy	Low_complexity	RC/Helitron	SINE/Deu	SINE/MIR	SINE/tRNA	Satellite/centr	Simple_repeat
N1	25	290	235	820	4861	13712	3481	1972	96	96	1337	60	3795	287	479944	3651	221366	92788	62368	83	1174377
N10	38	265	311	531	2723	8870	2490	1411	361	63	987	124	7040	215	385484	2953	223757	129838	54699	35	983632
N11	23	566	292	1183	3841	12801	2597	2134	62	164	2022	0	8354	372	433641	3304	218958	150526	82072	0	1082511
N13	112	310	218	945	2637	9173	1793	1800	155	22	1224	37	6330	168	340836	2767	215867	127470	45432	0	848061
N14	22	599	529	1612	3810	14957	3261	2250	219	71	2545	0	6882	265	318983	2801	171673	134457	51956	0	844282
N2	0	983	292	1861	4987	15958	3104	2241	214	320	2324	0	5906	475	385420	3278	211113	101728	56976	126	1025753
N4	21	341	275	1198	4203	10590	2634	1801	60	206	1063	34	4915	290	350481	3010	194835	83515	42624	0	882351
N5	37	560	230	1254	5699	14418	3633	2423	48	171	1995	22	8645	303	484778	3623	284107	120399	69034	0	1226958
N7	0	369	206	682	3001	7660	2038	1052	71	0	1035	31	2870	245	270637	2301	113215	71384	35204	0	673380
N8	24	329	220	807	3295	7429	1772	1203	142	40	1160	0	3920	188	242577	2334	133861	64599	37310	0	619071
M1	0	0	69	186	3444	6882	2571	1567	108	51	518	52	1577	104	349258	3287	225315	29164	18743	54	876799
M2	0	0	117	190	2734	6649	2174	1288	84	135	426	0	686	268	290077	3473	266917	29944	18424	40	743188
M4	0	453	392	971	4081	12619	2706	1571	113	67	2165	28	4302	219	309510	2806	176302	106841	45466	0	802278
M5	23	335	282	1101	4279	9465	2332	1722	44	0	1425	51	7266	399	353430	2459	212866	145829	44235	85	958576
M7	0	312	252	588	4273	9706	2789	1478	134	127	1331	0	2797	225	372014	2449	193695	83909	35917	43	937980
M8	0	249	251	860	3775	9577	2972	1441	140	125	1190	0	4443	144	347401	2817	220867	78737	33288	0	900998
M10	42	430	449	830	3795	11099	2571	2078	216	90	1847	0	5856	205	346458	2778	312872	115311	48838	38	867033
M11	40	411	488	1261	3681	13198	2690	2322	287	23	2187	26	7799	222	371499	2451	293788	134902	60849	0	948991
M13	79	380	377	1158	4184	13694	2962	1699	289	0	2338	24	6549	193	340635	2759	275106	118710	56655	178	892501
M14	45	877	840	2258	7521	27486	5516	3415	256	146	5025	121	9134	612	560211	3728	309061	184602	95232	0	1464334

## Sheet: E
Table E. The expression of known miRNAs in rapeseed
miRNA_ID	N1	N2	N4	N5	N7	N8	N10	N11	N13	N14	M1	M2	M4	M5	M7	M8	M10	M11	M13	M14	TOTAL
ath-miR156b-3p	0	0	0	0	0	0	0	0	0.0877	0	0	0	0	0.0878	0	0	0	0	0	0.1533	0.3288
ath-miR156d-3p	0.0922	0	0	0	0	0	0	0	0	0	0	0	0	0	0	0	0	0	0	0	0.0922
ath-miR156f-3p	0	0	0	0.0818	0	0	0	0	0	0	0	0	0	0	0	0	0	0	0	0	0.0818
ath-miR157a-3p	1.4746	2.5448	1.0844	3.3524	4.4795	3.5009	1.7981	2.8839	1.667	4.0866	0	0	4.0928	2.0199	1.2577	2.2474	1.5923	4.7632	2.0479	14.031	58.9244
ath-miR162a-5p	0	0	0	0	0	0	0	0	0	0	0	0.0929	0	0	0	0	0	0	0	0	0.0929
ath-miR165a-5p	0	0	0	0	0	0	0	0	0	0	0	0	0	0	0	0	0	0.0972	0	0.0767	0.1739
ath-miR165a-3p	0.6451	0.702	0.0834	0.6541	0.4869	0.3501	0.5137	0.5608	0.2632	0.8884	0	0	0.8008	0	0.539	0.1873	0.2985	0.1944	0.6516	1.0734	8.8927
osa-miR166c-5p	0	0	0	0	0	0.0875	0	0.0801	0	0	0	0.0929	0	0	0	0.0624	0	0	0	0.1533	0.4762
osa-miR166e-3p	0.0922	0.8775	0.1668	0.0818	0.0974	0	0.1712	0.0801	0	0.0888	0	0	0	0.0878	0.0898	0.1873	0.199	0.0972	0.1862	0.5367	3.0398
ath-miR390b-3p	0.3687	0.351	0.6673	0.4088	0.2921	1.1378	0.2569	0.2403	0.3509	0.8884	0.0892	0	1.6015	0.0878	0.2695	0.3121	0.6966	0.3888	1.3963	1.4568	11.2608
ath-miR398a-5p	0	0	0	0	0	0	0	0	0	0	0	0	0	0	0	0.0624	0	0	0	0	0.0624
ath-miR398b-5p	1.1981	0.9653	0.7507	0.5724	0.4869	0.3501	0.2569	0.5608	0.3509	0.6219	0	0	0.6228	1.5808	0.539	0.9988	0	0.0972	0.1862	0.9967	11.1355
osa-miR395t	0	0	0.1668	0	0	0.0875	0	0.0801	0	0	0	0	0	0	0	0	0	0	0	0	0.3344
osa-miR396a-3p	0.0922	0.0878	0	0.0818	0	0.175	0.0856	0.4807	0	0.1777	0	0	0.5338	0	0.1797	0.1873	0	0	0	0.3067	2.3883
ath-miR403-5p	0	0	0	0	0	0	0	0.0801	0	0.2665	0	0	0	0	0	0.0624	0	0.0972	0	0.1533	0.6595
ath-miR406	0	0	0	0.0818	0	0	0	0	0	0	0	0	0	0	0	0	0	0	0	0	0.0818
ath-miR408-5p	1.8433	3.5978	3.5868	1.3083	2.5319	3.0632	2.9112	5.2071	2.4566	7.2848	0	0.8358	4.7156	8.7823	0.8984	1.6231	0.0995	0.9721	0.7447	6.1338	58.5963
ath-miR158b	0	0	0	0	0	0	0	0	0	0.0888	0	0	0	0	0	0	0	0	0	0	0.0888
ath-miR164c-3p	0.0922	1.053	0.2502	0.2453	0.3895	0.6126	0.1712	0.1602	0.1755	0.3554	0.0892	0.0929	0.7118	0.3513	0.2695	0.3746	0.0995	0.3888	0.0931	0.9967	6.9725
osa-miR159c	0	0	0	0	0	0	0	0	0	0.0888	0	0	0	0	0	0	0	0.0972	0	0.0767	0.2627
osa-miR162b	0.0922	0.351	0.0834	0	0	0	0	0	0	0.1777	0	0	0	0.5269	0	0.0624	0.199	0.1944	0.1862	0.1533	2.0265
osa-miR164e	0	0	0	0	0	0	0	0	0	0	0	0	0.089	0	0	0	0	0	0	0.0767	0.1657
osa-miR167e-3p	0	0	0	0.0818	0	0	0	0	0	0	0	0	0	0	0	0	0	0	0	0	0.0818
osa-miR168b	0.0922	0	0	0	0	0	0	0	0	0	0	0	0	0	0	0.0624	0	0	0	0	0.1546
osa-miR169p	0	0	0	0	0	0	0	0	0	0	0	0	0	0	0	0	0	0	0	0.0767	0.0767
osa-miR166i-3p	0	0	0	0	0	0	0	0	0	0	0	0	0	0	0	0	0	0	0	0.0767	0.0767
osa-miR408-5p	0	0	0	0	0	0	0	0	0	0	0.0892	0	0	0	0	0	0	0	0	0	0.0892
osa-miR171i-3p	0.0922	0	0	0.0818	0.0974	0	0	0.1602	0	0	0	0	0.089	0	0	0	0.0995	0	0.0931	0.23	0.9432
ath-miR414	0.2765	0.0878	0.1668	0.0818	0.5843	0.175	0.0856	0.2403	0.4387	0.2665	0.0892	0.0929	0.2669	0.3513	0.0898	0.3746	0.4976	0.0972	0.1862	0.5367	4.9857
ath-miR418	0	0	0	0	0	0	0	0	0	0	0	0	0	0	0	0.0624	0	0	0	0	0.0624
osa-miR414	0	0	0	0	0.0974	0	0	0	0.1755	0.0888	0	0	0.089	0	0	0	0	0.0972	0	0	0.5479
osa-miR415	0	0	0	0	0	0.0875	0	0	0	0	0	0	0	0	0	0	0	0	0	0	0.0875
osa-miR426	0	0	0	0	0	0	0	0	0	0	0	0	0	0	0	0	0.0995	0	0	0	0.0995
zma-miR164b-3p	0.0922	0	0	0	0	0	0	0	0	0	0	0	0.089	0	0.0898	0	0	0	0	0.1533	0.4243
zma-miR171a-3p	0.4608	0.351	0.5839	0.7359	0.9738	0.4376	0	0.4005	0.1755	0.9772	0	0.1857	1.3346	0.0878	0.0898	0.1873	0.8956	0.6805	0.8378	3.1436	12.5389
zma-miR171b-5p	0	0	0	0	0	0	0	0	0.0877	0	0	0	0	0	0	0.1249	0	0.0972	0.0931	0.0767	0.4796
zma-miR171b-3p	0	0.0878	0	0	0	0	0	0.1602	0	0.3554	0	0	0.1779	0	0	0	0	0.1944	0.0931	0.0767	1.1455
zma-miR172b-5p	0.1843	0	0	0.4088	0.2921	0	0	0.1602	0.2632	0.533	0	0	0.089	0	0.0898	0	0.0995	0.486	0.3724	0.69	3.6683
osa-miR435	0	0	0	0	0	0.0875	0	0	0	0.0888	0	0	0	0	0	0	0	0	0	0	0.1763
mtr-miR319a-5p	0	0	0	0	0	0	0	0	0	0	0	0.0929	0	0	0	0.1873	0	0	0.0931	0	0.3733
gma-miR160a-3p	0	0.1755	0	0	0	0	0	0	0	0	0	0	0.089	0	0	0	0.0995	0.0972	0.0931	0.1533	0.7076
gma-miR396a-3p	0	0.0878	0.1668	0.3271	0.2921	0.2626	0.2569	0.8812	0.0877	0.9772	0	0	1.3346	0	0.0898	0.2497	0.2985	0.5833	0.2793	2.5302	8.7048
gma-miR396b-3p	0	0.0878	0	0	0	0	0	0	0	0	0	0	0	0.0878	0	0.0624	0	0	0	0	0.238
gma-miR319c	0	0	0	0	0	0	0	0	0	0.0888	0	0	0	0	0	0.0624	0	0	0	0	0.1512
zma-miR159b-5p	0	0	0	0	0	0	0	0.0801	0	0.1777	0	0	0	0	0	0.0624	0.0995	0	0	0.0767	0.4964
zma-miR159c-5p	0	0	0	0.0818	0.0974	0	0	0	0	0	0	0	0	0	0	0	0	0	0	0	0.1792
zma-miR168a-3p	0	0	0	0	0	0	0	0	0	0	0.0892	0	0	0	0	0	0	0	0	0	0.0892
zma-miR168b-3p	0	0	0.0834	0.0818	0	0.0875	0	0	0	0.1777	0	0	0.089	0	0.1797	0	0	0	0	0.0767	0.7758
zma-miR169i-3p	0	0	0	0	0	0	0	0	0	0	0	0	0	0	0	0	0	0.0972	0	0	0.0972
zma-miR169d	0	0	0.0834	0.0818	0.0974	0	0.1712	0	0	0	0	0	0.089	0	0	0	0	0.0972	0	0.0767	0.6967
zma-miR171c-5p	0	0	0	0	0	0	0	0	0	0	0	0	0.089	0	0	0	0	0	0	0	0.089
sbi-miR156e	0.2765	0.5265	0.4171	0.1635	0.8764	0.5251	0.2569	0.4005	0.3509	2.0433	0	0.0929	0.8008	0.3513	0.6288	0.3746	0.3981	0.9721	1.3032	1.9168	12.6753
ptc-miR159e	0	0	0	0	0	0	0	0	0	0	0	0	0	0	0	0	0	0	0	0.0767	0.0767
ptc-miR166p	0	0	0	0	0	0	0	0	0.0877	0.0888	0	0	0.089	0	0	0.0624	0	0	0	0.0767	0.4046
ptc-miR167h-5p	0	0	0	0.0818	0	0	0	0	0	0	0	0	0	0	0	0	0	0	0	0.1533	0.2351
ptc-miR169ab	0	0	0	0	0.0974	0	0	0	0	0	0	0	0	0	0	0	0	0	0	0	0.0974
ptc-miR169y	0	0	0	0	0	0	0	0	0	0	0.0892	0	0	0	0	0	0	0	0	0	0.0892
ptc-miR172h-5p	0	0	0	0	0	0	0	0	0	0	0	0	0.089	0	0	0	0	0	0	0.0767	0.1657
ptc-miR319i	0	0	0	0	0	0	0	0	0	0	0	0	0	0	0	0	0	0.0972	0.0931	0	0.1903
ptc-miR396e-3p	0	0	0.2502	0.0818	0	0.2626	0.1712	0.0801	0	0.0888	0	0.0929	0	0.0878	0.0898	0.1873	0.0995	0.0972	0.0931	0.3067	1.989
ptc-miR399h	0	0.0878	0	0	0	0	0	0	0	0	0	0	0	0	0	0	0	0	0	0	0.0878
ptc-miR472a	0	0	0	0	0	0.0875	0.0856	0	0	0	0	0.0929	0	0.0878	0	0.0624	0	0	0.0931	0.23	0.7393
ptc-miR474a	0	0	0	0	0	0	0	0	0	0	0.0892	0	0	0	0	0	0	0	0	0	0.0892
ppt-miR319d-5p.1	0	0	0	0	0	0	0	0	0	0	0.0892	0	0	0	0.0898	0	0	0	0	0	0.179
ppt-miR319d-5p.2	0	0	0	0	0	0	0	0	0	0	0	0	0	0	0.0898	0	0	0	0	0	0.0898
ppt-miR533a-3p	0	0	0.0834	0	0	0	0	0	0	0	0	0	0	0	0	0	0	0	0	0	0.0834
osa-miR535-3p	0	0	0	0.0818	0	0	0	0	0	0	0	0	0	0	0	0	0	0	0	0	0.0818
ppt-miR1211-5p	0	0	0	0.0818	0	0	0.0856	0	0	0	0	0	0	0	0	0	0	0	0	0	0.1674
ppt-miR1212	0	0	0	0	0	0	0	0	0	0.0888	0	0	0	0	0	0	0	0	0	0	0.0888
ptc-miR171k	0.4608	0	0	0	0.1948	0	0	0.1602	0.1755	0.0888	0	0	0.4449	0	0.0898	0	0.199	0.1944	0.0931	0.9201	3.0214
ath-miR829-5p	0	0	0	0.0818	0	0	0	0	0	0	0	0	0	0	0	0	0	0	0	0	0.0818
ath-miR829-3p.1	0	0.0878	0	0	0	0	0.0856	0	0	0	0	0	0.089	0.0878	0.0898	0.3746	0	0.0972	1.3032	1.1501	3.3651
ath-miR832-5p	0	0	0	0	0	0	0	0	0	0	0.0892	0	0	0	0	0	0	0	0	0	0.0892
ath-miR835-3p	0	0	0	0	0	0	0	0.0801	0	0	0	0	0	0	0	0	0	0	0	0	0.0801
ath-miR844-5p	0	0	0	0	0	0	0	0	0	0	0	0	0	0	0	0	0	0	0.0931	0	0.0931
ath-miR845a	0.553	1.8428	1.001	0.7359	1.1686	2.8007	1.7125	2.2431	1.1406	6.3964	0	0	1.6905	1.0539	0.9882	0.437	2.2889	4.8604	3.0719	7.7439	41.7293
ath-miR847	0	0	0.0834	0.0818	0	0	0	0	0	0	0	0	0	0	0	0	0	0	0	0	0.1652
ath-miR859	0	0	0	0	0	0	0	0	0	0	0	0	0	0.0878	0	0	0	0	0	0	0.0878
ath-miR861-3p	0	0	0	0	0	0	0	0	0	0	0	0	0	0	0	0	0	0	0.0931	0	0.0931
ath-miR866-3p	0	0	0	0	0	0	0	0	0.0877	0	0	0	0	0	0	0	0	0	0	0	0.0877
ath-miR869.2	0	0	0	0	0	0.0875	0	0	0	0	0	0	0	0	0	0	0	0	0	0	0.0875
ath-miR870-3p	0	0	0	0	0	0	0	0.0801	0	0	0	0	0	0	0	0	0	0	0	0	0.0801
mtr-miR166b	0	0	0.0834	0	0	0	0	0	0	0	0	0	0	0	0	0	0	0	0	0	0.0834
mtr-miR166d	0.3687	0.7898	0.5005	0.3271	0.1948	0.175	0.0856	0.1602	0.1755	0.533	0	0	0.3559	0.3513	0.0898	0.2497	0.2985	0.486	0.1862	0.7667	6.0943
mtr-miR398a-5p	0	0	0.2502	0.0818	0	0.6126	0	0	0	0.0888	0	0	0	0	0	0	0	0	0	0	1.0334
mtr-miR168a	0	0.0878	0.0834	0.0818	0	0.175	0.0856	0.0801	0.0877	0.1777	0	0	0.2669	0.0878	0	0.0624	0.199	0	0	0	1.4752
mtr-miR156g-3p	0	0	0	0	0	0.0875	0	0	0	0	0	0	0	0	0	0	0	0	0	0	0.0875
mtr-miR156h-3p	0	0.0878	0	0.0818	0	0.0875	0	0	0	0	0	0	0	0	0	0	0	0.0972	0	0.0767	0.431
ghr-miR156c	0	0	0	0	0	0	0	0	0	0.0888	0	0	0.1779	0	0	0	0.0995	0	0	0.0767	0.4429
ppt-miR160b	0	0.1755	0.0834	0	0	0	0.0856	0	0	0	0	0	0	0.0878	0	0.0624	0	0.0972	0.0931	0	0.685
ppt-miR167	0	0	0	0	0	0	0	0	0	0	0	0	0.089	0	0	0	0	0	0	0.0767	0.1657
ppt-miR414	0	0	0	0.0818	0.0974	0	0.0856	0	0.0877	0	0	0	0	0	0	0	0	0	0	0	0.3525
ppt-miR419	0	0	0.0834	0	0.1948	0	0.1712	0	0	0	0	0	0	0	0	0.0624	0	0.1944	0.1862	0	0.8924
ppt-miR894	2.5806	23.7807	7.5907	9.1578	4.2848	8.9272	17.5529	5.848	12.5463	15.2802	0.0892	0.1857	6.3172	3.952	4.4918	11.4242	23.9833	26.8295	22.062	6.6705	213.555
ppt-miR900-3p	0	0	0	0	0	0	0	0	0	0.0888	0	0	0	0	0	0	0	0	0	0	0.0888
ppt-miR171a	0	0	0	0	0	0	0	0.0801	0	0	0	0	0	0	0	0	0	0	0	0	0.0801
cre-miR905-5p	0	0	0	0	0	0	0	0	0	0	0	0	0	0	0	0	0	0	0	0.0767	0.0767
cre-miR906-3p	0	0	0	0	0	0	0	0	0	0	0	0	0	0	0	0	0	0.0972	0	0	0.0972
bna-miR156a	0	0	0	0	0	0	0	0	0	0.0888	0	0	0	0	0	0	0	0	0	0	0.0888
bna-miR171g	0	0	0	0.0818	0	0.0875	0	0	0	0	0	0	0.089	0	0	0	0	0	0	0.0767	0.335
pta-miR159a	0.9216	1.9305	2.8361	3.843	1.1686	2.7132	1.2844	6.0883	2.5444	21.0548	0	0.0929	6.3172	1.0539	0.9882	0.8116	3.5826	5.8325	3.5374	21.6215	88.2227
pta-miR159b	0	0	0	0	0	0	0	0	0	0.1777	0.0892	0	0.089	0	0	0	0.0995	0	0.0931	0.0767	0.6252
pta-miR319	0	0.0878	0.1668	0.1635	0	0	0.0856	0	0	0.4442	0	0	0.3559	0	0	0.0624	0.0995	0	0.0931	0.23	1.7888
pta-miR952b	0	0	0	0	0	0	0	0	0	0	0.0892	0	0	0	0	0	0	0	0	0	0.0892
ppt-miR166j	0	0	0	0	0	0	0	0.0801	0	0.0888	0	0	0	0	0	0	0	0	0	0	0.1689
ppt-miR529g	0	0	0	0	0	0	0	0	0	0	0	0	0	0	0	0	0	0.0972	0	0	0.0972
ppt-miR536f	0	0	0	0	0	0	0.1712	0	0	0	0	0	0	0	0	0	0	0	0	0	0.1712
ppt-miR902j-5p	0	0	0	0.0818	0	0	0	0	0	0	0	0	0	0	0	0	0	0	0	0	0.0818
ppt-miR902k-3p	0	0	0	0	0	0.0875	0	0	0	0	0	0	0	0	0	0	0	0	0	0	0.0875
ppt-miR1024a	0	0	0	0	0	0	0	0	0	0	0	0	0	0	0	0	0	0	0	0.0767	0.0767
ppt-miR1026a	0.4608	0.1755	0.1668	0.1635	0.5843	0.175	0.1712	0.0801	0.7019	0.6219	0.6242	0.5572	1.1567	0.1756	0.1797	0.437	0.8956	0.486	0.4654	0.69	8.9684
ppt-miR1042-5p	0	0	0	0	0	0	0	0	0	0	0.0892	0	0	0	0	0	0	0	0	0	0.0892
ppt-miR1047-5p	0.0922	0	0	0	0	0	0	0	0	0	0	0	0	0	0	0	0	0	0	0	0.0922
ppt-miR1048-3p	0	0	0	0	0	0	0	0	0	0	0	0	0	0.0878	0	0	0	0	0	0	0.0878
ppt-miR1052	0	0	0	0	0	0	0	0	0	0	0	0	0	0	0.0898	0	0	0	0	0	0.0898
ppt-miR1061-5p	0	0	0	0	0	0	0	0.0801	0	0	0	0	0	0	0	0	0	0	0	0	0.0801
ppt-miR1065	0	0	0	0	0	0	0	0	0	0	0	0	0	0	0.0898	0	0	0	0	0	0.0898
ppt-miR1078	0	0	0	0	0	0	0	0	0	0	0	0	0	0	0	0	0.0995	0	0	0	0.0995
smo-miR171a	0	0	0	0	0	0.175	0	0.0801	0	0	0	0	0.089	0.0878	0	0	0	0	0.0931	0.0767	0.6017
smo-miR396	0	0	0	0	0	0	0	0	0	0	0	0	0	0	0	0	0	0.0972	0	0	0.0972
smo-miR1081	0	0	0	0	0	0	0	0.0801	0	0	0	0	0	0	0	0	0	0	0	0	0.0801
smo-miR1091	0	0	0	0	0	0	0	0	0	0	0	0	0	0	0	0	0	0.0972	0	0	0.0972
smo-miR1094a	0	0.0878	0	0	0	0	0	0	0	0	0	0	0	0	0	0	0	0	0	0	0.0878
smo-miR1098	0	0	0	0	0	0	0.0856	0	0.0877	0	0	0	0	0	0	0	0	0	0	0	0.1733
smo-miR1109	0	0	0	0	0	0.0875	0	0.0801	0	0	0	0	0	0	0	0	0	0	0	0	0.1676
tae-miR1128	0.0922	0	0	0	0	0	0	0	0	0	0	0	0	0	0	0	0	0	0	0	0.0922
tae-miR1133	0	0.0878	0	0	0	0	0	0	0	0	0	0	0	0	0	0	0	0	0	0	0.0878
tae-miR1134	0	0	0	0	0	0	0	0.0801	0	0	0	0	0	0	0.0898	0	0	0.0972	0	0	0.2671
tae-miR1137a	0	0	0	0	0	0	0	0	0	0.0888	0	0	0	0	0	0	0	0	0	0	0.0888
cre-miR1149.2	0	0	0	0	0	0	0.0856	0	0	0	0	0	0	0	0	0	0	0	0	0	0.0856
cre-miR1151b-3p	0.0922	0	0	0	0	0	0	0	0	0	0	0	0	0	0	0	0	0	0	0	0.0922
cre-miR1161a	0	0	0.0834	0	0	0	0	0	0	0	0	0	0	0	0	0	0	0	0	0	0.0834
cre-miR1169-3p	0	0	0	0	0	0	0	0.0801	0	0	0	0	0	0	0	0	0	0	0	0	0.0801
cre-miR1170.1	0	0	0	0	0	0	0	0	0	0	0	0.0929	0	0	0	0	0	0	0	0	0.0929
cre-miR1171	0	0.0878	0	0	0	0	0	0	0	0	0	0	0	0	0	0	0	0	0	0	0.0878
cre-miR1172.1	0	0	0	0	0	0.0875	0	0	0	0	0	0	0	0	0	0	0	0	0	0	0.0875
cre-miR1167	0	0	0	0	0	0	0	0	0.0877	0	0	0	0	0	0	0	0	0	0	0	0.0877
bna-miR169m	1.1981	0.2633	0.4171	0.4906	0.3895	0.3501	0.5994	0.721	0.2632	1.4214	0	0	1.0677	0	0.0898	0.3121	1.0947	1.6525	1.2101	6.5938	18.1344
bna-miR167a	0	0	0.0834	0.1635	0	0	0.0856	0	0	0.1777	0	0	0.089	0	0	0	0	0	0.0931	0.1533	0.8456
bna-miR1140	0.2765	0	0.0834	0.2453	0.0974	0	0	0.0801	0.0877	0.4442	0	0	0.1779	0	0	0	0.3981	0.2916	0.2793	0.9201	3.3816
vvi-miR156e	0	0	0	0	0	0	0	0	0	0	0	0	0	0	0	0	0	0	0.0931	0	0.0931
vvi-miR160a	0	0	0	0.2453	0	0	0	0	0	0	0	0.0929	0	0	0	0.1249	0	0.0972	0.0931	0	0.6534
vvi-miR171h	0	0	0	0	0	0.0875	0	0	0.0877	0	0	0	0.089	0	0	0	0	0	0	0	0.2642
vvi-miR396b	3.5022	3.7733	4.838	4.5789	7.0114	7.0017	2.2262	5.0469	4.0359	12.2597	0.1783	0.3714	8.1856	1.8443	1.8865	3.4959	2.9855	7.485	4.189	15.5644	100.46
osa-miR1425-3p	0	0	0	0	0	0	0	0	0	0	0	0	0	0	0.0898	0	0	0	0	0	0.0898
osa-miR1426	0	0	0	0	0	0	0	0	0.0877	0	0	0	0.089	0	0	0	0	0.0972	0	0.1533	0.4272
osa-miR444d.3	0	0	0	0	0	0	0	0	0	0	0	0	0	0.0878	0	0	0	0	0	0	0.0878
osa-miR1440a	0	0	0	0.0818	0	0	0	0	0	0	0	0	0	0	0	0	0	0	0	0	0.0818
osa-miR1439	0	0	0.0834	0	0	0	0	0.0801	0.0877	0.0888	0	0.0929	0.089	0	0	0	0.0995	0	0	0	0.6214
ptc-miR1446a	0	0	0	0	0	0	0.0856	0	0	0	0	0	0	0	0	0	0	0	0	0	0.0856
gma-miR159b-3p	0	0.0878	0	0	0	0	0	0.0801	0	0.0888	0	0	0	0	0	0	0	0	0	0	0.2567
gma-miR159c	0	0	0	0	0	0.0875	0	0	0	0.0888	0	0	0	0	0	0	0	0	0	0.0767	0.253
gma-miR162a	1.9354	10.0037	4.5043	3.9248	5.7455	5.6014	1.9694	6.2485	1.1406	11.1048	0.2675	0	6.2282	6.7624	1.2577	2.3722	2.9855	4.7632	5.306	16.7145	98.8356
gma-miR390b-5p	0	0	0	0	0	0	0	0	0	0	0	0	0	0	0	0	0	0	0.0931	0	0.0931
gma-miR1509a	0	0	0	0	0	0	0	0	0	0	0	0	0.089	0	0	0	0	0	0	0	0.089
gma-miR1511	0.0922	0.6143	1.8351	1.39	0.779	1.6629	0.9419	0.9613	1.4915	2.8428	0	0.0929	0	0.0878	0.0898	0.437	1.0947	0.3888	0.6516	0.3834	15.837
gma-miR1516a-5p	0.0922	0	0	0	0	0	0	0	0	0	0	0	0	0	0	0.0624	0	0	0	0	0.1546
gma-miR1530	0	0	0	0	0	0	0.0856	0	0	0	0	0	0	0	0	0	0	0	0	0	0.0856
gma-miR1531-3p	0	0	0.0834	0	0	0	0	0	0	0	0	0	0	0	0	0	0	0	0	0	0.0834
vvi-miR169l	0	0	0	0	0	0	0	0	0	0	0	0	0	0	0	0	0	0	0	0.1533	0.1533
vvi-miR845a	0	0	0	0.0818	0	0	0	0.0801	0.0877	0	0	0	0.1779	0.0878	0	0.0624	0.0995	0.1944	0.5585	0.9201	2.3502
vvi-miR845d	0.0922	0	0	0	0	0.0875	0	0	0	0	0	0	0.089	0	0	0	0.199	0	0.0931	0.0767	0.6375
osa-miR1873	0	0	0	0	0	0.0875	0	0	0.0877	0	0	0	0	0	0	0	0	0	0	0	0.1752
osa-miR1862e	0	0	0	0	0	0	0	0	0	0	0	0	0	0	0	0	0	0	0.0931	0	0.0931
bra-miR1885a	0	0	0	0.0818	0	0	0	0	0	0.1777	0	0	0	0	0	0	0	0	0	0	0.2595
sly-miR395a	0	0	0	0	0	0	0	0	0	0	0	0	0	0	0	0	0	0	0.0931	0	0.0931
nve-miR-100-5p	2.3041	6.8446	5.3385	0.8177	0.9738	2.8882	0.4281	0.4807	0.7019	1.5103	10.6118	1.3929	6.4951	7375.79	5.1206	2.185	2.7864	0.486	1.2101	1.3801	7429.75
nve-miR-2026-5p	0	0	0	0	0	0	0	0	0	0.0888	0	0	0	0	0	0	0	0	0	0	0.0888
nve-miR-2028-5p	0	0	0	0	0	0	0	0	0	0	0	0	0	0.0878	0	0	0	0	0	0	0.0878
nve-miR-2035-5p	0	0	0	0	0.0974	0	0	0	0	0.0888	0	0	0	0	0	0	0	0	0	0	0.1862
nve-miR-2042-5p	0	0	0	0	0	0	0	0	0	0	0	0	0	0	0	0	0	0	0	0.0767	0.0767
nve-miR-2049-3p	0.0922	0	0	0	0	0	0	0	0	0	0	0	0	0	0	0	0	0	0	0	0.0922
osa-miR2055	0	0	0	0	0	0	0	0.0801	0	0	0	0	0	0	0	0	0	0	0	0	0.0801
mtr-miR1510a-3p	0	0	0	0	0	0	0	0	0.0877	0	0	0	0.089	0	0	0	0	0	0	0	0.1767
osa-miR2091-5p	0	0	0	0	0	0	0	0	0	0	0	0	0	0	0.0898	0	0	0	0	0	0.0898
osa-miR2098-5p	0	0	0	0	0	0	0	0	0	0	0	0	0	0	0.0898	0	0	0	0	0	0.0898
gma-miR2108b	0	0	0	0	0	0	0.0856	0	0.0877	0	0	0	0.089	0	0	0	0	0.0972	0.0931	0	0.4526
bol-miR398a-5p	0	0	0	0	0.0974	0	0	0	0	0	0	0	0	0	0	0	0	0	0	0	0.0974
pvu-miR159a.2	0	0	0	0	0	0	0	0	0	0	0	0	0	0	0	0	0	0	0	0.0767	0.0767
osa-miR2122	0	0	0	0	0	0	0	0	0	0	0	0	0	0	0	0	0	0	0	0.0767	0.0767
zma-miR2118f	0	0	0	0	0	0	0	0	0	0	0	0	0	0	0.0898	0	0	0	0	0	0.0898
zma-miR2275b-5p	0	0	0	0	0	0	0	0	0.0877	0	0	0	0	0	0	0	0	0	0	0	0.0877
zma-miR2275c-5p	0	0	0	0	0	0	0	0	0.0877	0	0	0.1857	0	0	0.0898	0.0624	0	0	0	0	0.4256
bdi-miR1139	0	0	0	0	0	0	0.0856	0	0	0	0	0	0	0	0	0	0	0	0	0	0.0856
bdi-miR156a	0	0.0878	0	0	0	0	0	0	0	0	0	0	0	0	0	0	0	0	0.0931	0.0767	0.2576
mtr-miR2111g-3p	0	0	0	0	0.0974	0	0	0	0	0	0	0	0	0	0	0	0	0	0	0	0.0974
mtr-miR169j	0	0	0	0	0	0	0	0	0	0	0	0.0929	0	0	0	0	0	0	0	0	0.0929
mtr-miR2633	0	0	0	0	0	0	0	0	0	0	0	0	0	0	0	0	0.0995	0	0	0	0.0995
mtr-miR2634	0	0	0	0	0	0	0	0	0	0	0.0892	0	0	0	0	0	0	0	0	0	0.0892
mtr-miR2641	0.0922	0	0	0	0	0	0	0	0	0	0.0892	0	0	0	0	0	0	0	0.0931	0	0.2745
mtr-miR2645	0	0	0	0	0.0974	0	0	0	0	0	0	0	0	0	0	0	0	0	0.0931	0	0.1905
mtr-miR2673a	0	0	0	0	0.0974	0	0.0856	0	0	0.0888	0	0	0	0	0.1797	0.0624	0	0	0	0	0.5139
aqc-miR159	0	0.702	0.1668	0.4906	0.0974	0.175	0.1712	0.2403	0.1755	1.3326	0	0	0.5338	0.2635	0.0898	0.0624	0.0995	0.486	0.1862	0.69	5.9626
aqc-miR160a	0	0	0	0	0	0	0	0	0	0	0	0	0	0	0	0	0	0	0.0931	0	0.0931
aqc-miR166a	0.8295	1.053	3.3366	1.3083	0.9738	2.4506	1.2844	1.3619	1.4038	2.3986	0	0	3.381	1.7565	0.8085	1.3734	1.5923	2.5274	1.4894	2.8369	32.1659
aqc-miR166c	4.8847	5.6161	6.8399	4.4154	6.4271	9.7149	3.7675	6.2485	3.0708	10.5718	0	0.2786	10.5879	2.0199	3.2341	4.682	4.5777	5.8325	4.8406	10.9641	108.574
aqc-miR167	0	0	0	0	0	0	0	0	0	0	0	0	0.089	0	0	0	0	0	0	0	0.089
aqc-miR169a	0	0	0.0834	0	0	0	0	0	0	0	0	0	0.089	0	0	0	0	0	0	0	0.1724
aqc-miR171f	0	0	0	0	0	0	0	0.0801	0	0	0	0	0	0	0	0	0	0	0	0.0767	0.1568
aqc-miR171a	0	0	0	0.0818	0	0	0	0	0	0	0	0	0	0	0	0	0	0	0	0	0.0818
aqc-miR172b	0	0	0	0	0	0	0	0	0	0	0	0	0	0	0	0	0	0	0	0.1533	0.1533
aqc-miR398b	14.5618	0	0	0.0818	0.0974	0	0	0	0	0.0888	0.0892	0	0.089	0.1756	0	0.1249	0	0.0972	0	0	15.4057
aqc-miR399	0	0	0.0834	0	0	0	0	0.0801	0.1755	0	0	0	0.089	0	0	0.0624	0	0.1944	0.0931	0.3067	1.0846
aqc-miR477d	0	0	0	0.0818	0	0.0875	0	0	0	0	0	0.0929	0.089	0	0.0898	0.0624	0	0.0972	0.0931	0.0767	0.7704
aqc-miR482a	0	0	0	0	0	0	0	0	0	0	0	0	0	0	0	0	0.0995	0	0	0	0.0995
peu-miR2916	54.4686	64.8485	50.799	80.0488	42.6528	43.4106	50.2613	60.0817	61.5034	77.3785	69.0212	80.3258	71.0905	28.6302	59.3812	47.1325	119.22	99.347	96.5327	57.2741	1313.41
osa-miR2871a-3p	0	0	0	0	0	0	0	0	0	0.0888	0	0	0	0	0	0	0	0.0972	0	0	0.186
osa-miR396d	0	0	0	0	0	0	0	0	0	0	0	0	0	0	0	0	0	0	0	0.0767	0.0767
zma-miR159e-5p	0	0.0878	0	0	0	0	0	0	0	0	0	0	0.089	0	0	0	0	0	0	0	0.1768
zma-miR159f-5p	0	0	0	0	0.0974	0	0	0	0	0.0888	0	0	0	0	0	0	0	0	0.0931	0	0.2793
zma-miR159g-3p	0	0	0.0834	0	0.0974	0	0	0.2403	0	0.6219	0	0	0	0	0.1797	0	0	0.1944	0.1862	0.8434	2.4467
zma-miR159h-3p	0	0	0	0	0	0	0	0	0	0	0	0	0	0	0	0	0.0995	0	0	0	0.0995
zma-miR164h-5p	0.1843	0	0.1668	0	0.0974	0.2626	0.2569	0.0801	0.0877	0	0	0	0.089	0	0.0898	0.1249	0.3981	0	0.0931	0.1533	2.084
zma-miR395l-5p	0	0	0	0	0	0	0	0	0	0	0	0.0929	0	0	0	0	0	0	0	0	0.0929
zma-miR395m-5p	0	0	0	0	0	0	0	0	0	0	0	0	0	0	0	0	0.0995	0	0	0	0.0995
zma-miR396g-3p	0	0	0	0	0	0	0	0	0	0	0	0	0.089	0	0	0	0	0.0972	0	0.0767	0.2629
zma-miR398a-5p	0	0.0878	0	0	0	0	0	0	0	0	0	0	0	0	0	0	0	0	0	0	0.0878
zma-miR398b-5p	0	0	0	0.0818	0	0	0	0	0	0	0	0	0	0	0	0	0	0.0972	0	0	0.179
osa-miR2925	0	0.0878	0	0	0	0	0	0	0	0	0	0	0	0	0	0	0	0	0	0	0.0878
csi-miR160	0.7373	0.2633	0.3337	0.2453	0.3895	0.2626	0.1712	0.4807	0.4387	0.1777	0.0892	0	0.1779	0.1756	0.1797	0.1873	0.3981	0.2916	0.0931	0.46	5.5525
csi-miR172a-5p	0	0	0	0	0	0	0.0856	0	0	0	0	0	0	0	0	0	0.0995	0	0	0	0.1851
csi-miR172a-3p	0.0922	0.702	0.7507	0.4088	0.4869	0.2626	0.3425	0.5608	0.4387	0.7995	0	0.0929	1.1567	0.1756	0	0.1249	0.2985	1.1665	0.6516	2.3002	10.8116
ctr-miR171	0.1843	0	0	0	0	0	0	0	0	0.1777	0	0	0.1779	0	0	0	0.2985	0	0	0.23	1.0684
crt-miR166a	0	0	0	0	0	0.0875	0	0	0	0	0	0	0	0	0	0	0	0	0.0931	0	0.1806
crt-miR166b	0.2765	0	0	0.0818	0.0974	0.0875	0.1712	0.0801	0.0877	0.2665	0	0	0.4449	0.0878	0	0.0624	0.0995	0.1944	0.0931	0.3834	2.5142
csi-miR166a	0.3687	0	0.4171	0.1635	0.3895	0.175	0.2569	0.4005	0.0877	0.2665	0	0	0.7118	0	0.2695	0.3746	0.199	0.2916	0	0.5367	4.9086
ath-miR2933a	0	0	0	0	0	0	0	0	0	0	0	0	0	0	0.1797	0	0	0	0	0	0.1797
ath-miR2938	0	0	0	0	0	0	0	0	0	0	0	0	0	0	0	0.0624	0	0	0	0	0.0624
gra-miR482	0	0	0	0	0	0	0	0	0.0877	0	0	0	0	0	0	0.0624	0	0	0	0	0.1501
ghr-miR482b	0	0	0	0	0	0	0	0	0	0	0	0	0	0	0	0	0	0	0.0931	0	0.0931
aly-miR156a-5p	1.4746	3.0713	1.8351	1.4718	2.9214	4.1135	1.0275	1.6022	1.316	6.7517	0.1783	0.4643	5.2495	1.6686	1.3475	1.4983	3.284	7.3878	3.9097	13.1109	63.684
aly-miR156a-3p	5.1612	7.8099	3.1697	5.3148	6.3298	6.214	2.4831	5.848	2.2812	10.6606	0	0.1857	8.9864	6.938	4.0426	4.8693	6.568	13.9008	13.684	31.5122	145.959
aly-miR156b-3p	3.0414	4.2998	5.0048	3.6795	2.7267	4.1135	2.055	3.685	1.667	8.3508	0	0	7.7408	1.9321	2.4256	2.4971	3.9806	6.3185	5.306	11.5008	80.325
aly-miR156c-3p	0	0	0	0.0818	0	0.2626	0.0856	0.0801	0	0.1777	0	0	0.5338	0	0.0898	0	0	0.0972	0.1862	0.3834	1.9782
aly-miR156d-3p	0.0922	0.351	0.2502	0.4088	0.2921	1.0503	0.0856	0.3204	0	0.533	0	0	0.9787	0.3513	0.2695	0.3746	0.2985	0.2916	0.2793	1.1501	7.3772
aly-miR156e-3p	0	0	0	0.0818	0.2921	0.0875	0	0.2403	0	0.7107	0	0	0.2669	0.1756	0	0	0.5971	0.8749	0.1862	0.9201	4.4332
aly-miR156f-3p	0	0	0	0	0.0974	0	0	0	0	0	0	0	0	0	0	0	0.0995	0.0972	0	0	0.2941
aly-miR156g-5p	0	0	0	0.0818	0	0	0	0	0	0	0	0	0.1779	0.0878	0	0	0	0.0972	0.0931	0.23	0.7678
aly-miR156g-3p	0	0	0	0	0	0	0	0	0	0	0	0	0	0	0.0898	0	0	0	0	0	0.0898
aly-miR156h-5p	0	0	0	0	0	0.0875	0	0	0	0	0	0	0	0	0	0	0	0	0	0	0.0875
aly-miR156h-3p	0	0	0	0	0	0	0	0	0	0	0	0	0	0	0	0	0	0.1944	0	0.1533	0.3477
aly-miR157a-3p	0.0922	0.5265	0.2502	0.4906	1.5581	0.9627	0.5137	0.8011	0.6142	1.2437	0	0	1.6905	1.7565	0.4492	0.9364	0.199	2.0414	1.024	4.6003	19.7503
aly-miR157c-3p	0	0.1755	0	0.0818	0.0974	0.2626	0	0	0.0877	0.0888	0	0	0.3559	0.5269	0.0898	0	0	0.0972	0	0.46	2.3236
aly-miR157d-5p	0	0	0	0	0	0	0	0	0	0.0888	0	0	0	0	0	0	0	0.0972	0.0931	0.0767	0.3558
aly-miR158a-3p	0	0	0	0.1635	0.0974	0.175	0.4281	0.4807	0.1755	1.5991	0.0892	0.0929	0.2669	0.0878	0.0898	0.0624	0.6966	1.4581	0.6516	3.7569	10.3715
aly-miR159a-5p	0	0	0	0	0	0	0	0	0	0	0	0	0	0	0.0898	0.0624	0	0	0	0	0.1522
aly-miR159b-3p	4.3317	7.4589	4.838	5.3148	3.8952	6.1265	2.2262	6.8093	3.0708	20.6994	0	0.1857	10.9438	4.6546	3.7731	2.9965	7.2646	7.5823	7.0747	22.6183	131.864
aly-miR159c-5p	0	0	0	0	0	0	0	0.0801	0	0	0	0	0	0	0	0.0624	0	0	0	0.0767	0.2192
aly-miR159c-3p	0.1843	0.6143	1.6683	0.6541	0.9738	1.3128	0.685	1.0414	0.6142	4.1754	0.0892	0	2.5803	0.3513	0.4492	0.437	0.7961	1.4581	1.1171	4.6003	23.8022
aly-miR319b-5p	0	0	0.0834	0	0	0	0	0	0	0	0	0	0.089	0	0	0	0	0.0972	0.0931	0	0.3627
aly-miR319c-3p	1.106	2.8081	2.8361	0.4088	0.1948	0.7002	0.3425	0.5608	0.3509	2.221	0	0	2.5803	0.3513	0.0898	0.8116	0.9952	1.7498	3.3512	6.8238	28.2822
aly-miR160a-5p	0.0922	0.2633	0	0.1635	0.1948	0.3501	0.0856	0.0801	0.0877	0.2665	0	0	0.1779	0.0878	0.2695	0.1873	0	0	0	0.0767	2.383
aly-miR160a-3p	0.1843	0.5265	0.3337	0.4906	0.3895	0.6126	0.1712	0.0801	0.0877	1.0661	0.0892	0	1.0677	0.1756	0.2695	0.4994	1.2937	0.8749	1.3032	4.3703	13.8858
aly-miR160b-3p	0.4608	0.351	0.2502	0.3271	0.2921	0.2626	0	0.0801	0.0877	0.4442	0	0.0929	0.5338	0.0878	0.2695	0.0624	0.0995	1.1665	0.4654	3.2969	8.6305
aly-miR160c-3p	0	0	0	0.0818	0	0	0	0	0	0	0	0	0	0	0.0898	0	0.0995	0	0	0	0.2711
aly-miR162a-5p	0.553	1.053	2.2522	2.78	1.0712	1.4879	0.2569	0.5608	0.2632	0.7107	0	0	1.7795	0.2635	0.3593	0.5618	0.6966	1.2637	0.7447	2.1468	18.8048
aly-miR164a-5p	13.1794	24.4827	19.8525	17.4979	12.7569	18.2044	5.3087	12.5771	5.1765	25.4079	0.6242	1.1143	31.23	12.0317	11.1396	13.2346	20.1022	25.2742	21.4103	59.1909	349.796
aly-miR164b-3p	2.3963	4.8263	3.0863	1.3083	1.266	2.1005	0.2569	0.8011	0.2632	0.9772	0	0	4.8046	0.9661	2.2459	2.3722	4.2792	5.152	4.2821	7.2072	48.5914
aly-miR164c-5p	4.516	4.2121	5.1717	3.2706	5.1612	7.7019	0.9419	3.1242	2.2812	4.4419	0.0892	0.0929	5.9613	4.9181	2.2459	5.993	2.3884	3.7911	5.213	15.0277	86.5433
aly-miR164c-3p	0.0922	0	0	0	0.0974	0.175	0.0856	0.1602	0.0877	0	0	0	0	0	0	0	0	0	0.0931	0.23	1.0212
aly-miR165a-5p	2.8571	4.8263	1.7517	3.4342	1.4607	2.188	2.4831	5.848	2.4566	11.3713	0.4459	0.1857	5.5164	1.4052	2.2459	2.8092	5.0753	6.513	6.4231	20.3948	89.6915
aly-miR165a-3p	162.853	308.711	213.039	227.473	193.398	214.777	115.935	194.505	116.339	465.515	3.6562	2.9716	310.876	119	140.143	135.03	239.933	276.947	241.006	504.733	4186.84
aly-miR165b-5p	0	0.4388	0	0.1635	0.0974	0.175	0	0.2403	0.0877	0.533	0	0	0.6228	0.1756	0	0.1249	0.0995	0.6805	0.4654	0.8434	4.7478
aly-miR166a-5p	4.7003	12.8995	4.3375	3.5977	2.4345	6.3891	2.3119	8.9722	4.9132	17.2347	0	0	10.41	4.2155	3.5934	5.119	4.3787	9.0404	8.2849	25.1485	137.981
aly-miR166a-3p	199.81	494.13	352.423	219.541	252.995	340.633	178.954	292.638	149.328	387.958	2.9428	1.6715	437.932	255.828	172.214	225.737	213.859	320.982	259.81	542.532	5301.92
aly-miR166b-5p	1.106	2.0183	0.8341	1.39	0.5843	1.4003	0.1712	1.6022	0.2632	2.3986	0	0.0929	1.7795	0.4391	0.9882	0.3746	1.5923	1.6525	2.2341	3.9103	24.8317
aly-miR166e-5p	0	0.0878	0	0	0	0.0875	0	0.0801	0	0	0	0	0	0	0	0	0	0	0	0.1533	0.4087
aly-miR166f-5p	0	0	0	0	0	0	0	0	0	0	0	0	0.089	0	0	0	0	0	0	0	0.089
aly-miR166g-5p	0	0	0	0	0	0	0	0	0	0	0	0	0	0	0	0	0	0	0	0.0767	0.0767
aly-miR167a-5p	11.0596	22.6399	13.9301	35.4046	28.7273	31.2451	14.9842	33.085	17.4596	81.7316	0.3567	1.1143	42.1738	12.5587	6.2885	9.9259	29.4567	51.8121	26.4371	130.036	600.427
aly-miR167a-3p	23.4095	38.4353	44.96	83.9735	75.957	120.867	79.031	166.306	84.7535	192.513	0.2675	0.0929	49.5587	18.7062	14.2838	21.4125	70.5567	64.0604	65.7204	147.057	1361.92
aly-miR167c-5p	0.0922	0	0.0834	0.0818	0.0974	0.0875	0.0856	0	0	0.0888	0	0	0.1779	0	0.1797	0.0624	0	0.1944	0.1862	0.5367	1.954
aly-miR167c-3p	0	0	0	0.0818	0.0974	0.0875	0	0.3204	0	0.3554	0	0	0.089	0	0.1797	0	0.0995	0	0.0931	0.1533	1.5571
aly-miR167d-5p	0.0922	0.0878	0.0834	0.1635	0	0.0875	0.0856	0.0801	0.0877	0.2665	0	0	0.3559	0.0878	0.1797	0.1249	0.0995	0.9721	0.4654	0.7667	4.0863
aly-miR167d-3p	0	0	0	0	0	0	0	0	0	0	0	0	0	0	0	0	0.0995	0.0972	0	0	0.1967
aly-miR168a-5p	15.9443	39.576	38.3704	39.2476	34.3754	40.2598	22.5191	29.8005	20.5304	49.572	1.0701	1.2072	53.3846	31.5284	18.3264	26.9061	23.4857	30.1346	26.1579	63.6379	606.034
aly-miR168a-3p	22.3036	41.5943	38.4538	37.0399	28.9221	37.6341	12.5867	24.5133	13.4237	42.9979	0.8917	0.0929	52.05	15.7203	22.369	25.283	29.1581	35.8699	35.746	71.5351	588.185
aly-miR168b-3p	0	0	0	0	0	0	0	0	0	0	0	0	0	0	0	0	0	0	0.0931	0	0.0931
aly-miR169a-5p	0	0	0.0834	0	0	0.0875	0	0	0.0877	0.0888	0	0	0	0	0	0	0	0	0	0.3834	0.7308
aly-miR169a-3p	0.3687	0.0878	0.0834	0.3271	0.2921	0.6126	0.3425	0.4807	0.0877	0.7995	0	0	0.1779	0	0.0898	0.1249	0.0995	0.486	0.1862	0.5367	5.1831
aly-miR169b-5p	0	0	0.0834	0	0	0.0875	0	0	0	0	0	0.0929	0.089	0	0	0.0624	0.0995	0	0	0.3834	0.8981
aly-miR169b-3p	0	0.0878	0.1668	0.0818	0	0	0	0	0	0.1777	0	0	0	0	0.1797	0	0.0995	0	0	0.1533	0.9466
aly-miR169d-5p	0	0.0878	0.2502	0.2453	0	0	0	0.1602	0	0.4442	0	0	0.1779	0	0	0	0.0995	0.1944	0.2793	1.2268	3.1656
aly-miR169d-3p	0.1843	0.0878	0.0834	0	0.0974	0	0	0.0801	0.1755	0.1777	0	0.0929	0.2669	0	0	0.1873	0.0995	0.8749	0.1862	1.9935	4.5874
aly-miR169f-3p	0	0	0	0	0	0	0	0	0	0.0888	0	0	0	0	0.0898	0	0	0	0	0.0767	0.2553
aly-miR169h-5p	0.1843	0	0	0	0.0974	0.0875	0.0856	0.1602	0	0	0	0	0.089	0	0	0	0	0.1944	0	0.3834	1.2818
aly-miR169h-3p	0.1843	0	0.3337	0.1635	0.0974	0.7002	0.1712	0.3204	0.0877	0.0888	0	0	0.4449	0.0878	0	0	0.0995	0.3888	0.1862	0.5367	3.8911
aly-miR169i-3p	0	0	0	0	0	0	0	0	0	0	0	0	0	0	0	0	0	0	0	0.0767	0.0767
aly-miR169j-3p	0	0	0	0	0	0	0.0856	0	0	0	0	0	0	0	0	0	0	0	0	0	0.0856
aly-miR169n-5p	0	0	0	0	0.0974	0	0	0	0	0	0	0	0	0	0	0	0	0	0	0	0.0974
aly-miR169n-3p	0	0	0	0	0	0	0	0	0	0	0	0	0	0	0	0.1249	0	0	0	0	0.1249
aly-miR170-5p	2.2119	7.9854	2.1688	2.0441	0.6817	1.7504	0.8562	1.7624	1.1406	4.975	0	0	4.2708	1.1417	1.7069	0.9364	2.3884	5.0548	3.7235	12.8042	57.6032
aly-miR170-3p	0.553	0.351	0.4171	0.9812	0.3895	1.1378	0	0.4005	0.2632	1.9545	0	0	1.8685	0.1756	0.3593	0.3121	0.5971	1.5553	1.2101	3.2202	15.746
aly-miR171a-3p	5.4376	3.3346	6.1726	6.9501	3.0188	5.5138	1.4556	7.1297	2.2812	14.303	0.7134	0.3714	8.7195	1.2295	2.5154	2.9341	7.8617	8.9432	9.2158	28.9054	127.006
aly-miR171b-5p	0	0	0	0	0	0	0	0.0801	0	0	0	0	0.089	0	0	0	0.0995	0.1944	0	0	0.463
aly-miR171b-3p	0.6451	0.4388	0.3337	0.2453	0.1948	0.0875	0.2569	0.5608	0.2632	1.2437	0	0.0929	1.1567	0.2635	0.1797	0.1873	0.3981	1.3609	1.3032	2.3768	11.5889
aly-miR171c-5p	0.1843	0	0	0.0818	0	0	0	0	0	0.0888	0.0892	0	0.089	0	0	0	0	0.1944	0	0.1533	0.8808
aly-miR172a-3p	0.6451	2.1938	2.3356	2.6165	1.3633	2.1005	0.9419	4.0856	1.316	8.8839	0	0.0929	7.1179	0.6148	0.7187	1.311	2.9855	5.2493	3.7235	15.1811	63.4769
aly-miR172b-5p	0.8295	1.755	1.1678	1.1447	0.3895	1.4879	0.5994	0.6409	0.4387	1.9545	0	0.0929	1.2456	0.0878	0.0898	0.6243	1.6918	2.333	1.4894	2.2235	20.286
aly-miR172c-5p	0	0	0	0	0	0	0	0	0.0877	0	0	0	0	0	0	0	0	0	0	0.0767	0.1644
aly-miR172c-3p	0.2765	0.0878	0	0.1635	0	0.175	0	0.0801	0	0.2665	0	0	0.1779	0	0	0.0624	0.0995	0	0.2793	0.9967	2.6652
aly-miR172e-5p	0.0922	0.0878	0.0834	0.0818	0.0974	0.175	0.0856	0.2403	0	0.1777	0.0892	0.0929	0.7118	0.0878	0.2695	0.0624	0.2985	0.486	0.0931	0.69	4.0024
aly-miR172e-3p	0.0922	0.351	0.3337	0.5724	0.1948	0.2626	0.0856	0.1602	0.1755	1.1549	0	0	2.6692	0.1756	0.6288	0.5618	1.1942	1.1665	0.9309	2.9902	13.7001
aly-miR390a-5p	2.1198	3.9488	3.5868	2.1259	2.5319	3.6759	1.9694	2.964	1.4915	5.9522	0.4459	0.4643	7.4738	2.0199	1.9764	1.4983	4.3787	7.9711	6.8885	16.1778	79.6609
aly-miR390a-3p	0.7373	3.1591	0.6673	0.7359	1.1686	2.013	0.4281	0.721	0.3509	1.8656	0	0	2.2244	0.8782	0.7187	0.874	1.5923	1.2637	1.9549	2.9135	24.2665
aly-miR390b-3p	0	0.1755	0	0	0.0974	0	0	0	0	0	0	0	0.089	0.0878	0.0898	0	0.0995	0	0.1862	0.23	1.0552
aly-miR391-5p	0.8295	0.9653	1.001	1.3083	2.9214	2.7132	1.9694	2.2431	1.316	4.5308	0.0892	0	2.4913	1.8443	0.8085	1.1237	0.5971	0.9721	0.2793	3.2202	31.2237
aly-miR391-3p	0.3687	0.6143	0.7507	0.9812	1.6555	1.4003	1.7981	1.5221	0.8774	2.3986	0	0.0929	1.5126	1.0539	0.2695	0.874	0.0995	0.9721	0.0931	0.9967	18.3312
aly-miR393a-5p	0	0.0878	0	0	0	0	0	0	0	0.1777	0	0	0.089	0.1756	0	0	0	0.1944	0	0.3834	1.1079
aly-miR393a-3p	0	0	0	0.0818	0.0974	0	0.2569	0.0801	0	0	0	0	0.089	0	0	0	0.199	0	0	0.1533	0.9575
aly-miR393b-3p	0.4608	1.9305	1.1678	0.5724	0.8764	0.6126	0.5137	1.3619	0.2632	1.8656	0	0	1.3346	0.4391	0.1797	0.3121	0.7961	1.847	1.3963	3.6036	19.5334
aly-miR395b-5p	0	0	0	0	0	0.0875	0	0	0	0	0	0.0929	0	0	0	0.0624	0	0.1944	0.0931	0.0767	0.607
aly-miR395b-3p	0.6451	0.2633	0.2502	0.4906	0.0974	0.5251	0.0856	0.0801	0	0	0.1783	0	1.3346	0.4391	0.3593	0.9364	0.6966	1.9442	1.1171	2.0701	11.5131
aly-miR395c-3p	0	0.0878	0	0	0	0	0	0	0	0	0	0	0.2669	0.2635	0	0	0.0995	0.8749	0.0931	0.3067	1.9924
aly-miR395d-5p	0	0	0	0	0	0	0	0	0.0877	0.0888	0	0.0929	0	0	0	0	0	0	0	0	0.2694
aly-miR395d-3p	0.0922	0	0	0.1635	0.0974	0.175	0	0.0801	0.1755	0.0888	0	0	0.6228	0.0878	0.6288	0.3746	0.199	0.7777	0.5585	1.1501	5.2718
aly-miR395e-5p	0	0	0	0	0	0	0	0.0801	0	0	0	0	0.1779	0	0	0.1873	0.0995	0.8749	0.0931	0.1533	1.6661
aly-miR396a-3p	1.1981	2.1938	0.9176	2.0441	2.045	3.5009	0.7706	2.0027	1.4915	2.8428	0.0892	0.3714	3.6479	1.8443	1.7967	2.0601	1.1942	1.9442	2.0479	12.5742	46.5772
aly-miR396b-5p	8.8477	17.6381	15.0979	12.8372	18.9893	19.2547	9.0762	19.0659	10.5284	42.9091	0.3567	0.1857	22.0656	7.7284	5.1206	8.2404	10.1506	26.0519	14.4287	40.6362	309.209
aly-miR396b-3p	0.8295	1.755	1.0844	0.5724	0.4869	0.9627	0.5994	0.8812	0.6142	1.8656	0	0.2786	1.6015	0.3513	0.3593	0.6867	0.4976	1.4581	0.7447	5.2904	20.9195
aly-miR397a-5p	0.0922	0	0	0	0	0.0875	0	0.0801	0	0.3554	0	0	0	0	0	0	0	0	0	0.0767	0.6919
aly-miR398a-5p	0	0.0878	0	0	0.0974	0	0.0856	0	0	0	0	0	0	0.0878	0	0	0	0	0	0	0.3586
aly-miR398a-3p	0	0.0878	0	0	0.1948	0	0	0	0.0877	0.0888	0	0	0	0.1756	0	0	0	0	0	0	0.6347
aly-miR398b-5p	0	0.0878	0	0	0	0	0	0	0	0	0	0	0	0.1756	0	0.0624	0	0	0	0.0767	0.4025
aly-miR398b-3p	0	0.1755	0.0834	0.0818	0	0.0875	0.0856	0	0	0	0	0	0	0.0878	0	0.0624	0	0.1944	0	0	0.8584
aly-miR398c-5p	1.0138	1.4918	0.6673	0.3271	1.3633	0.175	0.3425	0.3204	0.2632	0.7995	0	0.0929	0.6228	1.1417	0.2695	0.7491	0	0.0972	0.2793	1.1501	11.1665
aly-miR399a-5p	0	0	0	0	0	0	0	0	0	0	0	0	0	0	0	0	0.0995	0	0	0.23	0.3295
aly-miR399a-3p	0	0	0	0	0.0974	0.175	0	0	0	0.1777	0	0	0.1779	0	0	0.3121	0	0.1944	0	0.69	1.8245
aly-miR399b-3p	0.4608	0.2633	0.3337	0.4088	0.5843	0.4376	0.1712	0.1602	0.4387	0.4442	0	0	1.0677	0.1756	0.0898	0.6243	0.199	0.6805	0.8378	1.6868	9.0643
aly-miR399c-5p	0	0.0878	0.1668	0.0818	0	0	0	0	0	0.1777	0	0	0	0	0	0	0	0.0972	0.1862	0.0767	0.8742
aly-miR400-5p	0	0	0	0	0	0	0	0	0	0.0888	0	0	0	0	0	0.0624	0	0.0972	0	0	0.2484
aly-miR400-3p	0	0.0878	0	0	0	0	0.0856	0	0.0877	0	0	0	0.089	0	0.0898	0.0624	0.0995	0.0972	0.1862	0	0.8852
aly-miR403a-5p	0.6451	0.6143	1.0844	1.39	0.6817	0.3501	0.8562	1.2016	0.7019	2.9317	0	0.0929	0.9787	0.3513	0.1797	0.0624	0.9952	1.6525	0.4654	3.987	19.2221
aly-miR403a-3p	0.8295	1.6673	2.419	2.9436	1.4607	2.6256	0.685	2.4834	0.8774	6.1299	0.0892	0.2786	1.6015	0.5269	0	0.5618	1.3932	2.7218	2.2341	10.6574	42.1859
aly-miR408-5p	0.553	1.053	0.5839	0.2453	0.9738	1.3128	0.9419	1.2016	0.9651	2.3098	0	0.0929	0.7118	2.8982	0.4492	0.6243	0.0995	0.486	0.2793	2.6835	18.4649
aly-miR472-5p	0	0	0	0	0	0	0	0	0.0877	0	0	0	0.089	0	0	0	0	0	0	0.0767	0.2534
aly-miR774a-3p.1	0	0	0	0	0	0	0	0	0	0	0	0	0	0	0	0	0	0.0972	0	0	0.0972
aly-miR822-5p	0	0	0	0	0	0	0	0	0	0	0	0	0	0	0	0.0624	0	0	0	0	0.0624
aly-miR824-5p	0	0.1755	0.0834	0.1635	0	0	0	0.0801	0	0.533	0.0892	0.0929	0.4449	0	0.0898	0.2497	0.2985	0.486	0.1862	0.9967	3.9694
aly-miR824-3p	7.0966	10.1792	13.8467	11.856	12.6595	36.8465	13.0149	23.552	20.6181	39.089	0.0892	0.2786	36.3015	12.0317	5.0308	8.4277	18.5099	27.8016	20.1071	109.411	426.748
aly-miR827-3p	0.1843	0.0878	0.2502	0.3271	0	0.2626	0	0.8812	0.1755	2.221	0	0	0	0.3513	0.0898	0	0	0.0972	0	0.3067	5.2347
aly-miR834-5p	0	0	0	0	0	0	0	0	0	0	0	0	0	0	0	0	0	0	0.0931	0	0.0931
aly-miR835-3p	0.0922	0	0.0834	0	0	0	0	0	0	0	0.1783	0	0	0	0	0	0	0	0	0	0.3539
aly-miR838-5p	0	0	0.1668	0	0	0.0875	0.0856	0	0	0	0	0.1857	0	0	0	0.0624	0	0	0	0	0.588
aly-miR839-5p	0	0	0	0	0	0	0	0	0	0	0	0	0	0	0	0	0	0.0972	0	0	0.0972
aly-miR845a-5p	0	0.0878	0	0	0	0	0	0	0	0	0	0	0	0	0	0	0	0	0	0	0.0878
aly-miR845a-3p	0.1843	0.351	0	0.2453	0.0974	0.175	0.3425	0.721	0	1.6879	0	0	0.2669	0.1756	0.0898	0.1873	0.2985	0.6805	0.2793	1.0734	6.8557
aly-miR845b-5p	0	0	0.0834	0	0	0	0.0856	0	0	0	0	0.0929	0	0	0	0	0	0	0	0	0.2619
aly-miR845b-3p	0	0	0	0	0	0	0	0	0	0	0	0	0.089	0	0	0	0	0	0.0931	0.3067	0.4888
aly-miR846-3p	0	0	0	0	0	0	0	0	0	0	0	0	0	0	0	0	0	0	0	0.0767	0.0767
aly-miR847-5p	0	0	0	0	0	0	0	0	0	0	0	0	0.089	0	0	0	0	0	0	0	0.089
aly-miR847-3p	0	0	0	0	0	0	0	0	0	0	0	0	0	0	0	0	0	0.0972	0	0.0767	0.1739
aly-miR857-3p	0	0	0	0	0	0	0	0	0	0	0	0	0	0	0	0	0	0	0	0.0767	0.0767
aly-miR858-5p	2.3963	3.5101	5.7556	2.2077	2.6293	1.8379	1.37	3.2044	4.1236	7.9955	0	0	3.0251	1.3173	1.078	0.6867	0.0995	2.7218	0.4654	4.907	49.3312
aly-miR858-3p	1.1981	0.9653	1.418	1.7988	1.6555	1.3128	1.37	1.9226	1.7547	4.975	0	0	0.9787	0.5269	0.539	0.3121	0	0.9721	0	2.3768	24.0764
aly-miR2111a-5p	0.0922	0	0	0	0	0	0	0	0	0	0	0	0	0	0	0	0	0	0	0	0.0922
aly-miR2111b-3p	0	0	0	0	0	0	0	0	0	0	0	0	0	0	0	0	0	0.0972	0	0	0.0972
aly-miR2112-5p	0	0	0	0	0	0	0	0.0801	0	0	0	0	0	0	0	0	0	0.0972	0	0	0.1773
aly-miR395h-5p	0	0	0	0	0	0	0	0	0	0	0	0	0	0	0	0	0.0995	0	0	0	0.0995
aly-miR399h-5p	0	0	0	0.0818	0.0974	0	0	0	0	0	0	0	0	0	0	0	0	0	0.0931	0	0.2723
aly-miR158b-3p	0	0.0878	0	0.1635	0.0974	0.0875	0.1712	0.0801	0	0.6219	0	0	0.089	0	0	0	0.2985	0.8749	0.3724	1.0734	4.0176
aly-miR773b-3p	0	0	0	0	0	0	0	0	0	0	0	0	0	0	0	0	0	0.0972	0	0	0.0972
aly-miR837-5p	0	0	0	0	0	0	0	0	0	0	0	0	0	0	0	0	0	0.0972	0	0	0.0972
aly-miR848-3p	0	0	0	0	0	0	0	0	0	0	0.0892	0	0	0	0	0	0	0	0	0	0.0892
aly-miR3434-5p	0	0	0	0	0.0974	0	0	0	0	0	0	0	0	0	0	0	0	0	0	0	0.0974
aly-miR3434-3p	0	0	0	0	0	0	0	0	0	0.0888	0	0	0	0	0	0	0	0	0	0	0.0888
aly-miR774b-3p	0	0	0	0	0	0	0	0	0	0.0888	0	0	0	0	0	0	0	0	0	0	0.0888
aly-miR3437-5p	0	0	0	0	0	0	0	0	0	0	0	0	0.089	0	0	0	0	0	0	0	0.089
aly-miR3439-3p	0	0	0	0	0	0	0	0	0	0	0	0	0	0	0	0	0.0995	0	0	0	0.0995
aly-miR3441-5p.2	0	0	0	0	0	0	0	0	0	0	0	0.0929	0	0	0	0	0	0	0	0	0.0929
aly-miR3441-3p.2	0	0	0	0.0818	0	0	0	0	0	0	0	0	0	0	0	0	0	0	0	0	0.0818
aly-miR3444a-5p	0	0	0	0	0	0	0	0	0	0	0.0892	0	0	0.0878	0	0	0	0.0972	0	0	0.2742
aly-miR3447-3p	0	0	0	0	0	0	0	0.0801	0	0	0	0	0	0	0	0	0.0995	0	0.0931	0	0.2727
ath-miR773b-3p	0	0	0	0	0	0	0	0	0	0	0.0892	0	0	0	0	0	0	0	0	0	0.0892
ahy-miR156a	0.7373	1.053	1.5014	1.39	3.7005	3.6759	1.37	1.5221	1.7547	6.3075	0.1783	0.0929	5.5164	0.7904	1.2577	1.311	3.1845	3.6939	2.6065	9.0473	50.6913
ahy-miR156b-5p	0	0.2633	0	0.1635	0.0974	0.175	0.0856	0.0801	0.0877	0.0888	0	0.0929	0.2669	0	0.0898	0	0.0995	0.5833	0.2793	0.8434	3.2965
ahy-miR156b-3p	0.1843	0.1755	0.0834	0.4088	0.8764	0.0875	0.5137	0.4005	0.2632	1.3326	0	0	0.6228	0.0878	0.1797	0.3746	0.3981	1.4581	0.6516	3.4502	11.5488
ahy-miR156c	0	0	0	0	0	0	0	0	0	0	0	0	0	0	0	0.0624	0	0	0	0.0767	0.1391
ahy-miR159	101.103	257.99	195.689	218.805	103.808	154.3	77.0617	246.816	100.108	811.808	5.2613	5.2003	331.607	133.315	80.1332	98.0107	212.267	412.358	297.883	942.761	4786.28
ahy-miR160-5p	6.4514	10.969	7.5072	5.9689	9.1538	12.7781	3.9387	5.0469	3.9481	10.5718	0.8026	1.3001	15.6595	7.2015	8.0852	11.8612	5.6724	7.9711	8.6572	16.0245	159.569
ahy-miR167-5p	9.3085	6.0549	7.257	19.1332	20.3526	23.5432	9.2474	23.3117	13.8624	60.3214	0.3567	0.4643	31.9418	3.4251	6.1986	7.4288	19.5051	24.6909	20.3864	81.6558	388.446
ahy-miR167-3p	0.2765	0.351	0.5839	0.3271	0.4869	0.5251	0.5137	0.3204	0.4387	0.7107	0	0	0.089	0.3513	0	0.1873	0.199	0.1944	0.0931	0.3834	6.0315
ahy-miR394	3.6865	2.8081	4.9214	10.7113	4.4795	4.9012	1.9694	8.091	3.5095	26.2962	0.2675	0.3714	15.2146	0.7026	2.2459	2.8717	10.2501	15.1645	9.6812	48.9168	177.06
ahy-miR398	9022.35	48.7022	14.6808	10.3025	26.4876	14.266	16.3542	5.6076	3.5095	5.508	0.2675	1.4858	25.0908	96.2537	6.6478	26.2818	1.4927	5.152	4.4682	12.1142	9347.02
ahy-miR408-3p	8.3869	39.6638	18.351	6.7048	23.7609	30.1948	24.7454	15.0605	11.9322	13.8588	0	0.1857	11.6556	102.138	7.8157	14.9201	0.4976	3.0135	2.3272	7.7439	342.956
ahy-miR3512	0	0	0	0	0	0	0	0	0	0	0	0	0	0.0878	0	0	0	0	0	0	0.0878
gso-miR3522a	0	0	0	0	0	0	0	0.0801	0	0	0	0	0	0	0	0	0	0	0	0	0.0801
vvi-miR3623-5p	0	0	0	0.0818	0	0	0	0	0.0877	0	0	0	0	0	0	0	0	0	0	0	0.1695
vvi-miR3623-3p	0	0	0	0	0	0	0	0	0	0	0	0	0	0	0	0.0624	0	0	0	0	0.0624
vvi-miR3624-5p	0	0	0	0.0818	0	0	0	0	0.0877	0.0888	0	0	0.2669	0	0	0	0	0	0.0931	0	0.6183
vvi-miR3628-5p	0	0	0.0834	0	0	0	0	0	0	0	0	0	0	0	0	0	0	0	0	0	0.0834
vvi-miR3630-5p	0	0	0.0834	0.0818	0	0.0875	0	0	0	0.1777	0.1783	0	0.089	0	0	0	0.0995	0	0	0.23	1.0272
vvi-miR3630-3p	0	0	0.0834	0.0818	0.0974	0	0.0856	0.0801	0.1755	0.1777	0.1783	0	0.1779	0	0.0898	0.0624	0.5971	0.3888	0.3724	0.0767	2.7249
vvi-miR3633a-5p	0	0	0.0834	0	0	0	0	0	0	0.0888	0	0	0	0	0	0	0	0	0	0	0.1722
pab-miR3693	0	0	0	0	0	0	0	0	0	0	0	0	0	0.0878	0	0	0	0	0	0	0.0878
pab-miR3711	1.9354	8.7752	6.256	5.7236	3.2136	9.6273	12.073	2.964	8.9491	10.6606	0.9809	0.65	4.7156	6.4989	7.097	19.5397	16.2211	10.7901	14.8942	6.2104	157.776
pab-miR396a	0.2765	0.702	0.6673	0.1635	0.4869	0.7002	0.2569	0.6409	0.3509	1.4214	0	0	1.0677	0.4391	0.1797	0.1249	0.2985	0.7777	0.2793	2.9902	11.8236
pab-miR396b	0	0	0	0.0818	0.1948	0.0875	0	0	0	0.0888	0	0	0.3559	0	0.0898	0	0	0	0.0931	0.1533	1.145
pab-miR1863	0	0.0878	0.0834	0	0	0	0	0.0801	0	0	0	0	0	0.0878	0	0	0	0	0	0.3834	0.7225
tae-miR167b	0	0	0	0.0818	0	0	0	0	0	0	0	0	0	0	0	0	0	0	0	0	0.0818
hvu-miR168-3p	0	0	0	0.0818	0	0.0875	0	0	0	0.2665	0	0.0929	0.1779	0	0	0.0624	0.199	0.1944	0.2793	0.1533	1.595
gma-miR4343a	0.0922	0.0878	0.0834	0.0818	0	0	0	0.0801	0	0	0.0892	0.0929	0	0	0.0898	0.0624	0.0995	0	0	0	0.8591
gma-miR4361	0	0.0878	0	0	0	0	0	0	0	0	0	0	0	0	0	0	0	0	0	0	0.0878
gma-miR4378a	0	0	0.0834	0	0	0	0	0	0	0	0	0	0	0.0878	0	0	0.0995	0	0	0	0.2707
gma-miR482b-3p	0	0	0	0	0	0	0	0	0	0	0	0	0	0	0	0	0	0	0	0.1533	0.1533
gma-miR4389	0	0	0	0	0	0	0.0856	0	0	0	0	0	0	0	0	0	0	0	0	0	0.0856
gma-miR4400	0	0	0	0	0	0	0	0	0	0	0	0	0	0	0	0	0	0.0972	0	0	0.0972
gma-miR4409	0	0	0	0	0	0	0	0	0	0.0888	0	0	0	0.0878	0	0	0	0	0	0	0.1766
gma-miR1520q	0	0	0	0	0.0974	0	0	0	0	0	0	0	0.089	0	0	0	0	0	0	0	0.1864
gma-miR171c-3p	0.0922	0	0	0.1635	0	0	0	0	0.0877	0	0	0	0	0.0878	0	0.0624	0.0995	0	0	0	0.5931
gma-miR394b-3p	0	0	0	0.0818	0	0	0	0.2403	0	0.1777	0	0	0.089	0	0	0	0.199	0.1944	0	0.23	1.2122
gma-miR156g	0.0922	0.7898	0.0834	0.0818	0.2921	0.175	0	0.0801	0	0.0888	0	0	0.3559	0.4391	0	0.1249	0.199	1.0693	0.2793	1.7635	5.9142
gma-miR159d	0.0922	0.0878	0.0834	0.1635	0	0	0	0	0	0.0888	0	0	0.3559	0	0.0898	0	0.0995	0.1944	0.0931	0.0767	1.4251
gma-miR4415a-5p	0	0	0	0	0	0	0	0	0	0	0	0	0	0	0.0898	0	0	0	0	0	0.0898
gma-miR4415a-3p	0.0922	0.2633	0	0.1635	0.0974	0.175	0	0	0	0.1777	0	0	0	0.0878	0	0.0624	0	0.2916	0.0931	0.23	1.734
gma-miR396e	0	0	0	0	0	0.0875	0	0	0	0.1777	0	0	0	0	0	0	0	0.1944	0.0931	0	0.5527
ath-miR3932b-5p	0	0	0	0	0	0	0	0	0	0	0	0	0	0	0.0898	0	0	0	0	0	0.0898
far-miR1134	0	0	0	0	0	0	0	0	0	0	0	0	0	0	0.1797	0	0	0	0	0	0.1797
far-miR164a	0	0	0	0.0818	0	0	0	0	0	0	0.0892	0	0.089	0	0	0	0	0	0.0931	0	0.3531
far-miR437	0	0	0	0	0	0.0875	0	0	0	0	0	0	0	0	0	0	0	0	0	0	0.0875
csi-miR166d	0	0	0	0	0	0	0	0	0	0	0	0	0	0	0	0	0	0	0	0.0767	0.0767
csi-miR171a	0.2765	0	0.2502	0.0818	0.1948	0.0875	0	0.1602	0.0877	0.1777	0	0.0929	0.3559	0	0.1797	0.0624	0.199	0.3888	0.2793	0.5367	3.4111
csi-miR472	0	0	0	0	0	0.0875	0	0	0	0	0	0	0	0	0	0	0	0	0	0	0.0875
csi-miR535	0.0922	0	0	0	0	0	0	0	0	0	0	0	0	0	0	0	0	0	0	0	0.0922
hvu-miR1436	0.1843	0	0	0	0	0	0	0	0	0.0888	0	0	0	0	0	0	0	0	0	0	0.2731
bcy-miR156	0	0	0	0	0	0	0	0	0	0	0	0	0	0	0	0	0	0.0972	0	0	0.0972
bcy-miR529	0	0	0	0	0	0	0	0	0	0	0	0	0	0.0878	0	0	0	0	0	0	0.0878
osa-miR2873b	0	0	0	0	0	0	0.0856	0	0	0	0	0	0	0	0.0898	0.0624	0.0995	0	0.0931	0	0.4304
tcc-miR172d	0	0	0	0	0	0	0	0	0	0	0	0	0	0	0	0.0624	0	0	0	0	0.0624
tcc-miR399f	0	0	0	0	0	0	0	0	0	0	0	0	0	0	0	0.0624	0	0	0	0	0.0624
gma-miR164b	3.41	2.8958	3.3366	3.2706	2.045	3.9385	1.5412	2.3232	1.4915	4.3531	0.1783	0.4643	4.9826	2.5469	2.6951	3.6208	2.5874	4.7632	5.7715	12.6509	68.8665
gma-miR168b	3.6865	2.8958	6.9233	5.8054	7.1088	8.4896	4.5381	5.2071	3.6849	9.0615	0	0.1857	9.6982	2.3712	4.6714	4.9317	3.7816	4.2772	5.5853	9.9674	102.871
gma-miR319d	0	0.0878	0	0.0818	0	0	0.0856	0	0	0	0	0	0.089	0	0	0.0624	0	0	0	0.0767	0.4833
gma-miR319f	0	0	0	0	0	0	0	0	0	0	0	0	0	0	0	0	0	0	0	0.0767	0.0767
gma-miR408d	1.4746	2.8958	1.5014	0.8994	2.3371	2.3631	2.4831	1.5221	1.5793	0.9772	0	0	1.6015	7.6406	1.1679	2.4347	0	0.1944	0.2793	1.0734	32.4249
gma-miR2118a-3p	0	0	0	0	0	0	0	0	0	0.0888	0	0	0	0	0	0	0	0	0	0	0.0888
gma-miR4993	0	0	0	0	0	0	0	0	0	0	0	0	0	0	0	0.0624	0	0	0	0	0.0624
gma-miR4995	4.3317	6.4936	4.5878	4.5789	11.2962	10.5901	7.7062	5.2872	10.3529	6.1299	7.2232	7.5218	5.0715	4.7424	11.9481	12.2357	3.8811	5.0548	4.4682	2.8369	136.338
gma-miR4996	0	0	0	0	0	0	0	0.0801	0	0	0	0	0	0	0	0	0	0	0	0	0.0801
ath-miR5020a	0	0	0	0	0	0	0	0	0	0	0	0.0929	0	0	0	0	0	0	0	0	0.0929
ath-miR5021	0.0922	0	0	0.0818	0.1948	0.0875	0	0	0	0.1777	0.0892	0	0.1779	0	0	0.3121	0	0.0972	0.0931	0	1.4035
gma-miR1523b	0	0	0	0	0	0	0	0	0	0	0	0	0.089	0	0	0	0	0	0.0931	0	0.1821
gma-miR5032	0	0	0	0	0	0	0	0	0	0	0	0.0929	0	0	0	0	0	0	0	0	0.0929
gma-miR5038a	0	0	0	0	0	0	0.0856	0	0	0	0	0	0	0	0	0	0	0	0	0	0.0856
gma-miR167h	0	0	0	0	0	0.0875	0	0	0	0	0	0	0.1779	0	0	0	0	0	0	0.0767	0.3421
gma-miR5041-5p	0	0	0	0.0818	0	0	0	0	0	0	0	0	0	0.0878	0	0	0	0	0	0	0.1696
hvu-miR444b	0	0	0	0	0	0	0	0	0	0	0	0	0	0	0	0.0624	0	0	0	0	0.0624
bdi-miR408-3p	0	0	0	0	0.0974	0	0	0	0	0	0.0892	0	0	0	0	0	0	0	0	0	0.1866
bdi-miR5055	0.0922	0	0.0834	0.2453	0.1948	0.0875	0.4281	0.2403	0.0877	0.2665	0	0	0.3559	0	0.1797	0.1249	0.0995	0	0.3724	0.0767	2.9349
bdi-miR5057	0	0.0878	0	0	0	0.0875	0	0	0	0	0.0892	0	0	0	0	0	0	0	0.0931	0.1533	0.5109
osa-miR5075	0	0	0	0	0	0	0	0.0801	0	0	0.0892	0.0929	0	0	0	0	0	0	0	0	0.2622
osa-miR5077	5.4376	32.9946	20.6866	20.8503	11.1988	25.1186	32.1947	13.8588	35.7088	44.7747	0.9809	0.5572	11.7446	19.6723	15.272	42.2008	55.6293	39.8555	55.6669	20.3948	504.798
osa-miR5079a	0.0922	0	0	0	0.0974	0	0	0	0.0877	0.0888	0	0	0	0	0	0	0	0	0	0	0.3661
osa-miR5083	308.195	69.8504	187.598	395.747	208.005	216.265	116.021	277.738	167.665	572.21	29.2493	36.402	357.41	11.9439	149.127	134.655	474.093	427.425	425.786	448.302	5013.69
rgl-miR5139	0.1843	0.2633	0.2502	0.4906	0	0.2626	0.3425	0.1602	0.7019	0.1777	0	0	0.1779	0	0.1797	0	0	0.1944	0.4654	0.69	4.5407
rgl-miR5141	0.1843	0.4388	0.2502	0	0.0974	0	0	0	0	0	0	0.2786	0.089	0	0.1797	0.1249	0.0995	0	0.0931	0.1533	1.9888
osa-miR5149	0.0922	0.0878	0	0	0.0974	0	0	0.0801	0	0.1777	0	0	0	0	0.0898	0	0	0.0972	0.1862	0	0.9084
osa-miR5150-3p	0	0	0	0	0	0	0	0	0.0877	0	0	0	0	0	0	0	0	0	0	0	0.0877
osa-miR5152-5p	0	0	0	0	0	0	0	0	0	0	0	0	0	0	0	0.0624	0	0	0	0	0.0624
osa-miR5153	0.2765	0.351	0.0834	0.3271	0.2921	0.7002	0.0856	0.1602	0.0877	0.2665	0	0	0.1779	0.0878	0	0.1873	0.2985	0	0.0931	0.69	4.1649
osa-miR5161	0.1843	0.5265	0.5839	0.3271	0.5843	0.2626	0.1712	0.4005	0.1755	0.9772	0.0892	0	0.5338	0.2635	0.2695	0.3121	0.2985	0.5833	0.5585	1.2268	8.3283
bdi-miR166f	0.3687	0.2633	0	0.0818	0.0974	0.0875	0.0856	0.1602	0	0.0888	0	0	0.1779	0.0878	0.0898	0	0.4976	0.1944	0.1862	0.23	2.697
bdi-miR160a-3p	0.0922	0	0	0	0	0	0	0	0	0	0	0	0	0	0	0	0	0	0	0	0.0922
bdi-miR167d-3p	0	0	0	0.0818	0.0974	0	0	0	0	0	0	0	0	0	0	0	0	0	0	0.0767	0.2559
bdi-miR156b-3p	0	0	0	0	0	0	0	0	0	0	0	0	0	0	0	0	0	0	0	0.0767	0.0767
bdi-miR166e-3p	0	0.0878	0.3337	0.0818	0.0974	0.175	0.1712	0.4005	0.2632	0.2665	0	0.0929	0.4449	0.0878	0.1797	0.2497	0.3981	0.2916	0.1862	0	3.808
bdi-miR159a-5p	0	0	0	0.0818	0	0	0	0.0801	0	0.2665	0	0	0.3559	0	0	0.0624	0.0995	0.1944	0.1862	0.3067	1.6335
bdi-miR159a-3p	0.8295	1.2285	0.7507	2.1259	0.779	0.7002	0.5137	3.4447	1.316	9.5946	0.0892	0.0929	3.381	0.4391	1.078	0.6867	1.6918	4.0828	3.2581	7.9739	44.0563
bdi-miR393a	0	0	0	0	0	0.0875	0	0	0	0	0	0	0	0	0	0	0	0.0972	0	0.1533	0.338
bdi-miR827-5p	0	0	0	0	0	0	0	0	0	0	0	0	0	0	0	0.0624	0	0	0	0	0.0624
bdi-miR5175a	0	0	0	0	0	0	0	0	0	0.0888	0	0	0	0	0	0	0	0	0.0931	0	0.1819
bdi-miR5179	0	0	0	0	0	0	0	0	0	0	0	0	0	0	0	0	0	0	0	0.0767	0.0767
bdi-miR5180a	0	0	0	0	0	0.0875	0	0	0	0	0	0	0	0	0	0	0	0	0.0931	0	0.1806
bdi-miR5183	0	0	0.0834	0	0	0	0	0	0	0	0	0	0	0	0	0	0	0	0	0	0.0834
bdi-miR5185a-5p	0	0	0	0	0	0.0875	0	0	0	0	0	0	0	0	0	0	0	0	0	0	0.0875
cme-miR168	6.2671	10.618	11.9282	11.0384	10.4197	14.7036	7.7918	8.4915	5.1765	15.4579	0.3567	0.0929	19.1295	7.7284	6.7377	9.6138	7.1651	10.6929	8.1918	22.3883	193.99
bdi-miR162	0.2765	0.6143	0.0834	0.1635	0.0974	0.0875	0.0856	0.4005	0.2632	0.1777	0	0	0.5338	0.2635	0	0.3746	0.199	0.2916	0.3724	0.6134	4.8979
bdi-miR395f-5p	0	0	0	0	0	0	0	0	0	0	0	0	0	0	0	0.0624	0	0	0	0	0.0624
bdi-miR5054	0	0	0	0	0	0	0	0	0	0	0	0	0	0	0	0.1249	0	0.0972	0.0931	0	0.3152
mtr-miR5221	0	0	0	0	0	0	0	0	0	0	0	0	0	0	0	0.0624	0	0	0	0	0.0624
mtr-miR5224b	0	0	0	0	0	0	0	0	0	0	0	0	0	0	0	0	0	0	0	0.0767	0.0767
mtr-miR5227	0	0	0	0.0818	0	0	0	0	0	0.0888	0	0	0	0	0	0	0	0	0	0	0.1706
mtr-miR482-3p	0	0	0	0	0	0	0	0	0	0	0	0	0	0	0	0	0.0995	0	0	0	0.0995
mtr-miR5239	0	0	0	0	0	0	0	0	0	0	0	0	0	0	0	0	0	0	0	0.0767	0.0767
mtr-miR5254	0	0	0	0	0	0	0	0	0	0	0	0	0	0	0	0.0624	0	0	0	0	0.0624
mtr-miR5256	0	0	0	0.0818	0	0	0	0	0	0	0	0	0	0	0	0	0	0	0	0	0.0818
mtr-miR156j	0	0.0878	0.0834	0	0	0	0	0	0	0	0	0	0	0	0	0	0	0.0972	0	0	0.2684
sly-miR5303	0	0	0	0	0	0	0	0	0.0877	0	0	0	0	0	0	0	0	0	0	0	0.0877
osa-miR5337a	0	0	0	0	0	0	0	0	0.0877	0	0	0	0	0	0	0.0624	0	0	0	0	0.1501
osa-miR5338	0	0	0	0.0818	0	0	0	0	0	0	0	0	0	0	0	0	0	0	0	0	0.0818
osa-miR5340	0	0	0	0	0	0	0	0	0	0	0	0	0	0	0	0	0	0.0972	0	0	0.0972
gma-miR5368	55.8511	40.8923	66.2306	61.4062	77.7099	77.4563	63.5331	46.6234	61.5911	50.9934	149.1	224.355	73.4928	20.7262	79.0552	89.7079	68.3673	52.0065	51.3848	55.5873	1466.07
gma-miR403a	0.0922	0	0	0.1635	0	0.0875	0	0.1602	0	0.1777	0	0.0929	0	0	0	0	0	0	0.0931	0.3067	1.1738
gma-miR5374-3p	0	0	0	0	0	0	0	0	0	0	0.0892	0	0	0	0	0	0	0	0	0	0.0892
gma-miR5376	0	0	0	0	0	0	0	0	0	0	0	0	0	0	0	0	0	0	0.0931	0	0.0931
gma-miR5378	0	0	0	0	0	0	0.0856	0	0	0	0.0892	0	0	0	0	0	0	0	0	0	0.1748
gma-miR408a-5p	0	0	0	0.0818	0	0.0875	0	0	0	0	0.1783	0.0929	0.089	0	0	0.0624	0.199	0	0.0931	0	0.884
gma-miR171k-3p	0	0	0	0	0	0	0	0	0	0	0	0	0	0	0	0	0	0	0	0.0767	0.0767
gma-miR172g	0.553	0.351	0.5839	0.3271	0.0974	0.2626	0	0.1602	0.2632	0.6219	0	0	0.4449	0	0.1797	0.1873	0.3981	0.7777	0.8378	1.0734	7.1192
gma-miR172h-5p	0	0	0	0.0818	0	0	0	0	0	0	0	0	0	0	0	0	0	0	0	0.0767	0.1585
gma-miR319g	0	0.0878	0.0834	0	0	0	0	0	0	0	0	0	0	0	0	0	0	0	0	0.0767	0.2479
gma-miR319i	0	0	0.0834	0.0818	0	0.0875	0.0856	0	0	0.0888	0	0	0.1779	0	0	0	0.0995	0	0	0.1533	0.8578
gma-miR396h	0.0922	0	0	0	0.1948	0	0.0856	0.4005	0.1755	0.7107	0	0	0.3559	0	0	0.0624	0	0.1944	0.3724	1.3801	4.0245
sbi-miR5381	0	0	0	0.0818	0	0	0	0	0	0	0	0	0	0	0	0	0	0	0	0	0.0818
sbi-miR5385	0	0	0	0	0	0	0	0	0	0	0	0	0	0	0	0	0	0	0	0.0767	0.0767
aau-miR160	11.4283	28.1683	13.0126	16.6802	15.1914	13.9159	7.1068	11.6959	6.7557	23.6311	1.6943	1.9501	22.2436	13.5247	8.8937	15.6068	13.8327	21.2886	21.3173	39.3328	307.271
aau-miR172	0	0	0.0834	0	0	0	0	0	0	0	0	0	0	0	0	0.0624	0	0	0	0.0767	0.2225
aau-miR396	5.1612	4.3876	3.3366	5.4783	13.7307	9.4523	5.3943	9.8534	5.8784	20.4329	0.1783	0.1857	15.8374	4.0398	2.8747	7.6161	3.8811	8.4571	7.354	37.0326	170.562
aau-miR319	32.2572	55.6346	44.8766	59.6073	34.5702	50.1497	22.776	72.4986	33.0767	242.352	1.2484	1.5787	110.773	28.6302	29.1067	28.0298	80.1102	122.774	98.8599	349.548	1498.46
aau-miR162	37.0497	110.041	48.6303	41.7006	44.0161	58.0266	18.6661	45.4218	19.5653	77.7338	0.6242	0.65	69.1331	83.8707	23.447	38.8921	33.6363	59.1027	65.7204	152.961	1028.89
aau-miR168	1.5668	4.8263	3.837	2.9436	3.4083	2.7132	0.685	1.442	1.4915	3.287	0.1783	0.2786	7.1179	2.2834	2.6951	3.4335	5.4734	5.5409	2.7927	10.9641	66.9586
osa-miR5498	0	0	0	0.0818	0	0	0	0	0	0	0	0	0	0	0	0	0	0	0	0	0.0818
osa-miR5509	0	0	0	0	0	0	0	0	0	0	0	0	0	0	0	0	0.0995	0	0	0	0.0995
osa-miR5521	0	0	0	0	0	0	0	0	0	0	0	0	0	0	0	0	0	0.0972	0	0	0.0972
osa-miR5523	0.0922	0	0	0	0	0.0875	0.0856	0	0.1755	0	0.2675	0	0.089	0	0.0898	0	0	0	0	0.1533	1.0404
osa-miR5528	0	0	0	0	0	0	0	0	0	0	0	0	0	0	0.0898	0	0	0	0	0	0.0898
osa-miR5532	0	0	0	0	0	0	0	0	0	0	0	0.0929	0	0	0.0898	0	0	0	0	0	0.1827
osa-miR5534a	0.0922	0	0	0	0	0	0	0	0	0	0	0	0	0	0	0	0	0	0	0	0.0922
osa-miR5534b	0	0	0	0	0	0	0	0	0.0877	0	0	0	0	0	0	0	0	0	0	0.0767	0.1644
osa-miR5537	0	0	0	0	0	0	0	0	0	0	0	0	0	0	0.0898	0	0	0	0	0	0.0898
osa-miR5538	0	0.0878	0	0	0	0	0	0.0801	0	0.0888	0.3567	0.1857	0.2669	0	0.0898	0	0.0995	0	0	0	1.2553
mtr-miR2619b-5p	0	0	0	0	0	0	0	0	0	0	0.0892	0	0	0	0	0	0	0	0	0	0.0892
mtr-miR5556-3p	0	0	0.0834	0	0	0	0	0	0	0	0	0	0	0	0	0	0	0	0	0	0.0834
mtr-miR5559-3p	0	0	0	0.0818	0	0	0	0	0	0	0	0	0	0	0	0	0	0	0	0	0.0818
mtr-miR5561-5p	0	0	0	0	0	0	0.0856	0	0	0	0	0	0	0	0	0	0	0	0	0	0.0856
sbi-miR5564b	0	0	0	0	0	0	0.1712	0	0	0	0	0	0	0	0	0	0	0	0	0	0.1712
sbi-miR5565a	0	0	0	0	0	0	0	0	0	0.0888	0	0	0	0	0	0	0.0995	0	0	0	0.1883
rgl-miR5573	0	0	0	0	0	0	0	0	0	0	0	0	0	0	0.0898	0	0	0	0	0	0.0898
rgl-miR5574	0	0	0	0	0.0974	0	0	0	0	0	0	0	0	0	0	0	0	0.1944	0	0.0767	0.3685
rgl-miR164	0	0	0	0	0	0	0	0	0	0	0	0.0929	0	0	0	0	0	0	0	0	0.0929
ath-miR5629	0	0.0878	0	0	0	0	0.0856	0	0	0	0	0	0.2669	0.1756	0	0	0.0995	0	0	0.0767	0.7921
ath-miR5630a	0	0	0	0	0.0974	0	0	0	0	0	0	0	0	0	0	0	0	0	0	0	0.0974
ath-miR5635a	0	0	0.0834	0	0.0974	0	0	0	0	0	0	0.0929	0	0	0	0	0	0	0	0	0.2737
ath-miR5639-5p	0	0	0	0.0818	0	0	0	0	0	0	0	0	0	0	0	0	0	0	0	0	0.0818
ath-miR5650	0	0	0.0834	0	0	0	0.0856	0	0	0	0.0892	0	0	0	0.0898	0	0.0995	0	0	0	0.4475
ath-miR858b	0.8295	0.7898	0.6673	0.0818	0.4869	0.3501	0.5137	0.6409	0.2632	2.0433	0	0.0929	0.7118	0.4391	0.4492	0.1873	0.0995	1.0693	0	1.5334	11.249
ath-miR833b	0	0	0	0	0.1948	0	0	0	0	0	0	0	0	0	0	0	0	0	0	0.0767	0.2715
ath-miR156i	0	0.0878	0	0	0	0	0	0	0	0	0	0	0	0	0	0	0	0	0	0	0.0878
ath-miR5653	0	0	0	0	0	0	0	0	0	0	0	0	0	0	0.0898	0	0	0	0	0	0.0898
ath-miR5654-3p	0.1843	0.8775	0.1668	0.3271	0.5843	0.3501	0.3425	0.9613	0.3509	1.5103	0	0	1.3346	0.7026	0.3593	0.874	0.9952	2.1386	1.7687	9.2007	23.0288
ath-miR5655	0	0	0.0834	0	0	0	0	0	0	0	0	0	0.089	0	0.0898	0	0	0	0	0	0.2622
ath-miR5658	0.6451	0.8775	0.8341	1.3083	0.9738	1.4879	1.8837	1.3619	2.1934	2.3986	0.535	0.7429	2.0464	0.4391	2.8747	1.4358	2.9855	3.1107	3.3512	4.3703	35.8559
ath-miR5662	0	0	0	0	0	0	0	0	0	0	0	0	0	0	0	0	0	0	0.0931	0	0.0931
ath-miR5663-3p	0	0	0	0	0	0	0	0	0	0	0.0892	0	0	0	0	0	0	0	0	0	0.0892
gma-miR5667-3p	0	0	0	0	0	0	0	0	0	0	0	0	0.089	0	0	0	0	0	0	0	0.089
gma-miR5675	0	0	0	0	0.0974	0	0	0	0	0	0	0	0	0	0	0.0624	0	0	0	0	0.1598
bra-miR5711	0.0922	0.0878	0.0834	0.2453	0	0	0	0.2403	0.1755	0.4442	0	0	0.2669	0.0878	0.1797	0.0624	0.199	0.486	0.3724	1.3034	4.3263
bra-miR5654a	1.0138	1.9305	1.001	1.8806	0.9738	2.1005	0.5994	2.8038	0.7019	4.6196	0.0892	0.1857	5.0715	2.3712	1.8865	2.7468	3.9806	6.4158	3.8166	22.3883	66.5771
bra-miR5713	0	0	0	0	0	0	0	0	0	0	0	0	0	0.0878	0	0	0	0	0	0	0.0878
bra-miR5717	0	0	0	0.0818	0	0	0	0	0	0	0	0	0.089	0	0	0.0624	0	0	0.0931	0.1533	0.4796
bra-miR1885b	1.4746	1.5795	4.9214	5.7236	2.824	3.5009	2.3975	5.6076	2.2812	7.2848	0	0	3.8259	2.0199	1.5272	1.3734	2.886	3.2079	2.8857	7.2839	62.605
bra-miR5718	0	0.2633	0.5005	0.2453	0.2921	0.175	0.1712	0.4005	0	0.2665	0.0892	0.0929	0.4449	0.0878	0.0898	0	0	0.0972	0.0931	1.0734	4.3827
bra-miR5719	0.4608	0.1755	0.6673	0.4906	0.0974	0.5251	0.3425	0.9613	0.1755	1.6879	0	0	1.2456	0.1756	0.1797	0.1249	0.3981	0.3888	0.6516	2.3002	11.0484
bra-miR5721	0	0	0.0834	0	0	0	0.0856	0.0801	0	0.2665	0	0.1857	0	0	0	0.0624	0	0.1944	0.0931	0.3067	1.3579
bra-miR5723	0	0.1755	0	0.0818	0	0.0875	0.0856	0.1602	0	0.0888	0	0	0	0.0878	0	0	0.0995	0.0972	0.2793	0.23	1.4732
bra-miR5724	0	0	0	0	0	0	0	0.0801	0	0	0	0	0	0	0	0.0624	0	0	0	0.0767	0.2192
bra-miR5725	0.0922	0.0878	0.0834	0.1635	0.0974	0	0	0	0	0.2665	0	0	0.1779	0.1756	0	0.2497	0.199	0	0.1862	0.7667	2.5459
ssl-miR1078	0	0	0	0	0	0.0875	0	0	0	0	0	0	0	0.0878	0	0	0	0	0	0	0.1753
mtr-miR5740	0	0	0	0	0	0	0	0	0	0	0	0	0	0	0	0	0	0	0	0.0767	0.0767
gma-miR5763a	0	0	0	0	0	0	0	0.0801	0	0	0	0	0	0	0	0	0	0	0	0	0.0801
gma-miR5773	0	0	0	0	0	0	0	0	0	0	0	0	0	0	0	0	0	0	0.0931	0	0.0931
gma-miR5774a	0	0	0	0.0818	0	0.2626	0	0.0801	0	0	0	0	0	0	0	0.1249	0	0	0	0	0.5494
gma-miR5776	0	0	0	0	0	0	0	0	0.0877	0	0	0	0	0	0	0	0	0	0	0	0.0877
gma-miR156q	0	0	0	0.0818	0	0.0875	0	0	0	0.0888	0	0	0	0	0	0	0	0.0972	0	0	0.3553
gma-miR319n	0	0.0878	0.1668	0	0	0	0	0.0801	0.0877	0.2665	0	0	0.089	0	0	0	0.199	0	0.1862	0.1533	1.3164
gma-miR399d	0.0922	0	0	0	0	0	0	0	0	0	0	0	0	0	0	0	0	0	0	0	0.0922
gma-miR395d	0	0	0	0	0	0	0	0	0	0	0	0	0	0	0	0	0	0	0	0.0767	0.0767
gma-miR169u	0	0	0	0	0	0	0	0	0	0	0	0	0	0	0	0	0	0	0	0.0767	0.0767
osa-miR5788	0	0	0	0	0	0	0	0	0	0	0	0	0	0.0878	0	0	0	0	0	0	0.0878
osa-miR5798	0	0	0	0	0	0	0	0	0	0.0888	0	0	0	0	0	0	0	0	0	0	0.0888
osa-miR5813	0	0	0	0	0	0	0	0	0	0	0	0	0	0	0	0.0624	0	0	0	0	0.0624
osa-miR2873c	0	0	0	0	0	0	0	0	0	0	0	0	0	0	0.0898	0.0624	0	0	0	0.0767	0.2289
dpr-miR160	0	0	0	0	0	0	0.0856	0	0	0	0	0	0	0	0	0	0	0	0	0	0.0856
nta-miR482a	0	0	0	0	0	0	0	0	0	0	0	0	0	0	0	0.0624	0	0	0	0	0.0624
nta-miR6025a	0	0	0	0.0818	0	0.0875	0	0	0.0877	0	0	0.2786	0	0	0	0	0	0	0	0	0.5356
bna-miR167d	5.4376	5.3529	7.3404	16.3532	12.3674	14.7036	6.4218	13.5384	7.5453	32.3373	0.0892	0.3714	22.6885	2.3712	3.9528	6.1803	10.3496	19.4417	12.7531	65.8614	265.457
bna-miR168b	0.0922	0.1755	0.5005	0.5724	0.2921	0.5251	0	0.8812	0.5264	1.0661	0	0	1.6905	0.0878	0.3593	0.0624	0.5971	0.2916	0.4654	0.69	8.8756
bna-miR6028	0	0	0	0	0	0	0	0	0	0	0	0	0	0	0	0	0.0995	0	0	0	0.0995
bna-miR6029	0.9216	2.7203	3.0863	2.5347	2.1424	3.5884	1.2844	2.4033	0.5264	6.5741	0.0892	0	4.8046	1.0539	0.3593	1.2485	1.9903	5.7353	3.5374	9.8907	54.4911
bna-miR6030	3.41	3.9488	4.5878	3.9248	2.6293	6.7391	2.2262	6.4888	3.2463	12.2597	0.1783	0.1857	8.8085	1.9321	2.3357	3.1838	7.8617	10.4013	8.7503	23.155	116.253
bna-miR6031	0.2765	1.5795	0.6673	1.1447	0.9738	0.7877	0.685	1.2817	0.6142	2.3986	0.0892	0.0929	1.4236	0.7026	0.7187	0.8116	0.7961	1.6525	1.1171	2.9135	20.7268
bna-miR6034	0	0	0	0.0818	0	0.0875	0	0	0.0877	0	0	0	0.4449	0	0	0.0624	0.0995	0.0972	0.0931	0.8434	1.8975
bna-miR6035	0	0	0	0	0	0	0	0	0	0	0	0	0	0	0	0	0	0	0.0931	0.0767	0.1698
egu-miR172d	0	0	0	0.0818	0	0	0	0	0	0	0	0	0.089	0	0	0	0	0	0	0.0767	0.2475
cca-miR164	0	0	0	0.0818	0	0.0875	0	0	0	0.0888	0	0	0.089	0	0	0	0	0	0	0.0767	0.4238
cca-miR171	0	0	0	0.0818	0	0	0	0	0	0.0888	0	0	0	0	0	0	0	0	0	0	0.1706
cca-miR390	0	0	0	0	0	0.0875	0	0	0	0	0	0	0	0	0	0	0	0.0972	0	0	0.1847
cca-miR396a-3p	0	0	0	0	0.0974	0	0	0	0	0	0	0	0	0	0	0	0	0	0	0	0.0974
cca-miR396b	0	0	0	0	0	0	0	0	0	0	0	0	0	0	0	0	0	0	0	0.0767	0.0767
cca-miR408	4.4238	4.1243	6.4229	2.2894	9.7381	9.6273	9.333	3.685	3.0708	3.7312	0	0.1857	4.1818	16.5107	3.0544	6.1179	0.199	0.8749	0.7447	5.367	93.6819
cca-miR6109	0	0	0	0	0	0	0	0	0.0877	0	0	0	0	0	0	0	0.0995	0	0	0	0.1872
cca-miR6113	0	0	0	0	0	0	0	0	0	0	0.0892	0	0	0	0	0	0	0	0	0	0.0892
cca-miR6108e-3p	0	0	0	0	0	0.0875	0	0	0	0	0	0	0	0	0	0	0	0	0	0	0.0875
cca-miR396c	0	0	0	0	0.0974	0	0	0.0801	0	0.1777	0	0	0	0	0	0	0	0	0.0931	0.1533	0.6016
cca-miR6116-3p	0	0	0	0.0818	0	0	0	0	0	0	0	0	0	0	0	0	0	0	0	0	0.0818
lus-miR171a	0	0	0.0834	0	0	0	0	0	0	0	0	0	0	0	0	0	0	0	0	0	0.0834
lus-miR167a	0	0	0	0	0	0	0	0.0801	0	0	0	0	0	0	0	0	0	0	0	0.0767	0.1568
lus-miR169a	0	0	0	0	0	0	0	0	0	0	0	0	0.089	0	0	0	0	0	0	0	0.089
lus-miR159a	0.1843	0.0878	0	0	0	0	0	0	0	0.2665	0	0	0	0	0	0	0	0	0.0931	0.23	0.8617
lus-miR159b	1.106	1.053	1.6683	1.063	0.779	1.5754	1.0275	2.2431	0.8774	5.2415	0.0892	0	2.1354	1.0539	1.4374	0.5618	1.9903	2.0414	2.5134	4.9837	33.4407
pgi-miR6135a	0	0	0	0	0	0	0	0	0	0	0	0	0	0	0.0898	0	0	0	0	0	0.0898
pgi-miR6135k	0	0	0	0	0	0	0	0	0	0	0.0892	0.0929	0	0	0	0.0624	0	0	0	0	0.2445
pgi-miR6139	0	0	0	0	0.0974	0	0	0.0801	0	0	0	0	0	0	0	0	0	0	0	0	0.1775
pgi-miR6140d	0	0	0	0	0	0	0	0	0	0	0	0	0	0.0878	0	0	0	0	0	0	0.0878
pgi-miR6143a	0	0	0	0	0	0	0	0	0	0	0.0892	0	0	0	0	0	0	0	0	0	0.0892
nta-miR156f	0	0	0	0	0.0974	0.2626	0.1712	0.0801	0.0877	0.0888	0.0892	0	0.1779	0.0878	0	0.0624	0	0.1944	0.0931	0.46	1.9526
nta-miR160d	0	0	0	0	0	0	0	0	0	0	0	0	0.089	0	0	0	0.0995	0	0	0	0.1885
nta-miR479a	0	0	0	0	0	0	0	0	0	0	0	0	0	0	0.0898	0	0	0	0	0	0.0898
nta-miR6147	0	0	0.0834	0	0	0	0	0	0	0	0	0	0	0	0	0	0	0	0	0	0.0834
nta-miR6151g	0	0.0878	0	0	0	0	0	0	0	0	0	0	0	0	0	0	0	0	0	0	0.0878
nta-miR6153	0	0	0	0	0	0	0	0	0	0	0	0	0	0	0	0	0	0	0	0.0767	0.0767
nta-miR1446	0	0	0.0834	0	0	0	0	0	0	0	0	0	0	0	0	0	0	0	0	0	0.0834
nta-miR6164a	0	0	0	0	0	0	0	0	0	0	0	0	0	0	0	0.0624	0	0	0	0	0.0624
hbr-miR2118	0	0	0	0	0	0	0	0	0	0	0	0	0.089	0	0	0	0	0	0	0	0.089
hbr-miR6167	0	0.0878	0.0834	0	0	0	0	0	0	0	0.0892	0	0.1779	0.1756	0	0.2497	0.0995	0	0.0931	0.0767	1.1329
hbr-miR6169	0.0922	0	0.0834	0	0.0974	0.0875	0.0856	0	0	0	0	0	0.089	0	0.2695	0.0624	0	0	0.0931	0	0.9601
hbr-miR6170	0	0	0.0834	0	0	0	0	0	0	0	0	0	0	0	0	0	0	0	0	0	0.0834
hbr-miR396a	0	0.0878	0	0	0	0	0	0	0	0	0	0	0.089	0	0	0	0	0	0	0	0.1768
hbr-miR6173	3.1336	3.0713	6.0058	2.6983	4.09	5.8639	2.8256	1.6022	3.1585	1.8656	13.6437	23.2156	4.1818	1.6686	5.9291	9.2392	4.0801	3.3051	3.7235	3.4502	106.752
hbr-miR398	1.9354	0	0	0	0	0	0	0	0	0	0	0	0	0	0	0	0	0	0	0	1.9354
hbr-miR6174	0	0	0	0	0	0	0	0	0	0	0	0	0	0	0	0	0	0	0	0.0767	0.0767
hvu-miR6190	0	0	0	0	0	0	0	0	0	0	0	0	0	0.0878	0	0	0	0	0	0	0.0878
hvu-miR6196	0	0.0878	0	0	0	0	0	0	0	0	0	0	0	0	0	0	0	0	0	0	0.0878
hvu-miR6198	0	0	0	0	0	0	0	0	0	0.0888	0	0	0	0	0	0	0	0	0	0	0.0888
hvu-miR6199	0	0	0	0	0	0	0	0	0	0	0	0	0	0.0878	0	0	0	0	0	0	0.0878
hvu-miR5049f	0	0	0	0	0	0.0875	0	0	0	0	0	0	0	0	0	0	0	0	0	0	0.0875
hvu-miR6214	0	0	0.0834	0	0	0	0.0856	0	0.1755	0	0	0.0929	0	0.0878	0	0	0	0	0	0	0.5252
ppe-miR6263	0	0	0	0	0	0	0	0	0	0	0	0	0	0	0.0898	0.0624	0	0	0	0	0.1522
ppe-miR6264	0	0.0878	0.0834	0.0818	0	0.0875	0.0856	0.0801	0.0877	0	0	0	0.2669	0.1756	0	0.0624	0	0.0972	0	0.0767	1.2727
ppe-miR6267a	0	0	0	0	0	0	0	0	0	0	0	0	0	0	0	0	0	0.0972	0	0	0.0972
ppe-miR6271	0	0	0	0	0	0	0	0	0	0	0	0	0	0	0	0	0	0.0972	0	0	0.0972
ppe-miR6276	0	0	0	0	0	0	0	0	0	0	0	0.0929	0	0	0	0	0	0	0	0	0.0929
ppe-miR6279	0.0922	0	0	0	0	0	0.0856	0	0	0	0	0	0.089	0	0	0.0624	0	0	0	0	0.3292
ppe-miR6280	0	0	0	0	0	0	0	0	0	0	0	0	0	0	0	0.0624	0	0	0	0	0.0624
ppe-miR6281	0	0	0	0.0818	0	0	0	0.0801	0.0877	0	0	0	0	0	0	0.0624	0	0	0	0	0.312
ppe-miR398b	0	0	0	0.0818	0	0	0	0	0	0	0	0	0	0	0	0	0	0	0	0	0.0818
ppe-miR6295	0	0	0	0	0	0	0.0856	0	0	0	0	0	0	0	0	0	0	0	0.0931	0	0.1787
gma-miR156aa	0	0	0	0.0818	0	0.0875	0	0	0	0	0	0	0	0	0	0	0	0	0	0.0767	0.246
gma-miR156ab	0	0	0	0	0	0	0	0	0	0	0	0.0929	0	0	0	0	0	0	0	0	0.0929
gma-miR166u	0	0	0	0	0	0	0	0	0	0	0	0	0	0	0	0	0	0.0972	0	0	0.0972
gma-miR169v	0	0	0	0	0	0	0	0	0	0	0	0	0	0	0	0	0	0.0972	0	0.0767	0.1739
gma-miR390e	0	0	0.0834	0.0818	0.0974	0	0	0	0.0877	0.0888	0	0.0929	0.089	0	0	0	0.4976	0.0972	0.1862	0.3834	1.7854
gma-miR393c-3p	0	0.0878	0	0	0	0	0	0	0	0	0	0	0	0	0	0	0	0	0	0	0.0878
gma-miR6300	1.3825	0.5265	1.5849	1.9624	2.045	1.7504	3.1681	2.2431	4.5623	8.262	0.0892	0.1857	3.381	0.6148	1.9764	3.1214	3.085	4.0828	2.6996	4.5237	51.2468
ptc-miR6462a	0	0	0	0	0	0	0	0	0.0877	0	0	0	0	0	0	0	0	0	0	0	0.0877
ptc-miR6473	0	0	0	0	0	0	0	0	0	0.0888	0	0	0	0	0	0	0	0	0	0	0.0888
ptc-miR6476a	0	0	0	0	0.0974	0	0	0	0	0	0	0	0	0	0	0	0	0	0	0	0.0974
ptc-miR6478	2.2119	9.6527	4.2541	6.3777	3.9926	6.214	4.4525	4.6463	5.5274	12.2597	4.2804	4.4574	8.0077	6.4111	2.6951	7.1791	12.34	14.6785	16.1043	15.3344	151.077
ptc-miR6429	0	0	0	0	0	0	0	0	0	0	0	0	0	0.0878	0	0	0	0	0	0	0.0878
ptc-miR6443	0	0	0	0	0	0	0	0	0	0	0	0.0929	0	0	0	0	0	0	0	0	0.0929
ptc-miR169ag	0	0	0	0	0	0	0	0.0801	0	0	0	0	0	0	0	0	0	0	0	0.0767	0.1568
ptc-miR477d-3p	0	0	0	0	0	0	0	0	0	0	0	0	0	0	0	0	0	0	0.0931	0	0.0931
hbr-miR156	0.0922	0	0.0834	0.1635	0	0	0	0	0.0877	0.1777	0	0.0929	0	0.0878	0	0.0624	0	0.1944	0.1862	0.8434	2.0716
hbr-miR166a	3.1336	3.6856	6.0058	2.2077	4.6743	6.1265	3.0825	4.406	2.6321	8.6173	0.1783	0.1857	6.5841	2.0199	2.5154	3.3086	3.085	2.819	4.0959	8.2806	77.6439
hbr-miR408b	0	0	0	0	0	0	0	0	0	0	0	0	0	0.0878	0	0	0	0	0	0.0767	0.1645
hbr-miR6483	2.5806	4.2121	4.5878	4.5789	6.5245	6.5641	1.5412	1.5221	2.1057	1.5991	2.4969	2.2287	2.8472	1.3173	2.5154	2.7468	0.8956	0.6805	1.8618	1.7635	55.1698
hbr-miR159b	0	0.0878	0	0.0818	0	0	0	0.0801	0	0.4442	0.0892	0	0.3559	0	0	0.0624	0.199	0.3888	0.1862	0.7667	2.7421
hbr-miR6485	0.6451	0.0878	0.3337	0	0.1948	0.0875	0.0856	0.1602	0.2632	0	0.535	0.0929	0.1779	0	0.4492	0.1249	0.2985	0.1944	0.2793	0.1533	4.1633
pde-miR159	0.0922	0	0	0.1635	0	0.0875	0	0.0801	0	0.0888	0	0	0.089	0	0	0.0624	0	0.0972	0	0.23	0.9907
hci-miR156a	0.0922	0	0	0	0	0.0875	0	0	0	0	0	0	0	0	0.0898	0	0.0995	0	0.0931	0	0.4621
har-miR156c	0	0	0.1668	0	0.0974	0	0	0.0801	0	0.1777	0	0	0.089	0	0.0898	0	0.0995	0.0972	0.0931	0	0.9906
han-miR160a	0	0	0	0	0	0	0	0	0	0	0	0	0	0	0	0	0	0	0.0931	0	0.0931
hci-miR164a	0.0922	0	0	0	0.0974	0	0	0.0801	0	0.0888	0	0	0.1779	0.0878	0	0.1249	0	0	0	0.3067	1.0558
htu-miR171a	0	0	0	0.0818	0	0	0	0	0	0.2665	0	0	0	0	0	0	0	0	0	0	0.3483
han-miR3630-3p	0.3687	0.0878	0.2502	0.4906	0.8764	0	0	0.9613	0.5264	0.8884	0.7134	0.3714	0.4449	0	0.3593	0.1873	0.9952	1.0693	1.024	0.5367	10.1513
cln-miR162	0.0922	0.0878	0	0	0	0	0	0.1602	0	0	0	0	0.089	0	0.0898	0	0.0995	0	0.1862	0.23	1.0347
cln-miR166	0	0	0.0834	0	0	0	0	0.0801	0	0	0	0	0	0.0878	0	0	0	0	0.0931	0.23	0.5744
ddi-miR-7102	0	0	0	0	0	0	0.1712	0	0	0	0	0	0	0	0	0	0	0	0	0	0.1712
cme-miR169p	0	0	0.0834	0	0	0	0	0	0.1755	0	0	0	0	0	0	0.0624	0	0	0	0.1533	0.4746
cme-miR399d	0	0	0	0	0	0	0	0	0	0	0	0	0	0	0	0.1249	0.0995	0	0	0	0.2244
cme-miR858	0	0	0	0	0	0	0	0	0	0	0	0	0	0	0	0	0	0.0972	0	0	0.0972
cme-miR164b	0.0922	0	0	0	0	0	0	0	0	0	0	0	0	0	0	0.0624	0	0	0	0	0.1546
cme-miR166i	0.8295	0.2633	0.8341	0.8177	1.5581	1.1378	0.5137	1.2016	0.5264	1.3326	0	0.1857	1.4236	0.2635	0.3593	0.8116	0.6966	1.3609	1.1171	1.9935	17.2266
cme-miR854	0	0	0	0	0	0	0	0	0	0	0	0	0	0.1756	0	0	0	0	0	0	0.1756
cme-miR1863	0	0	0	0	0	0	0	0	0	0.1777	0	0	0.089	0.0878	0	0.0624	0.0995	0	0.0931	0.23	0.8395
cme-miR319a	0.4608	0.8775	1.5014	0.4088	0.2921	0.4376	0.4281	0.721	0.3509	1.7768	0.0892	0	0.9787	0.0878	0.0898	0.437	0.5971	0.8749	1.5825	2.3002	14.2922
cme-miR319c	0.1843	0.5265	1.418	0.0818	0	0.2626	0.4281	0.4005	0	0.533	0	0	1.2456	0	0.2695	0.3746	0.3981	0.3888	0.4654	1.5334	8.5102
cme-miR396e	0	0	0	0	0.0974	0	0	0	0	0	0	0	0	0	0	0	0.0995	0	0	0	0.1969
cme-miR167d	0	0	0	0	0	0	0.0856	0	0	0	0	0	0	0	0	0	0	0	0	0	0.0856
cme-miR166g	64.3301	139.262	124.203	72.8534	111.793	150.186	65.4168	98.534	56.3269	150.67	0.535	0.9286	199.836	69.0287	75.1024	80.2814	92.3506	126.565	108.355	233.467	2020.03
cme-miR159b	0.0922	0	0	0	0	0	0	0	0	0	0	0	0	0	0	0	0	0	0	0	0.0922
cme-miR171h	1.6589	0.1755	0.3337	1.8806	0.3895	1.6629	0.1712	1.1215	0.3509	3.9977	0	0	2.4913	0.0878	0.3593	0.5618	0.9952	2.4302	1.7687	7.6672	28.1039
cme-miR172a	0	0	0	0	0	0	0	0	0	0	0	0	0.089	0	0	0	0	0	0	0.3067	0.3957
cme-miR399g	0	0	0	0	0	0	0	0	0	0	0	0	0	0	0	0	0.0995	0	0	0	0.0995
cme-miR156j	0	0	0	0	0	0	0	0	0	0.0888	0	0	0	0	0	0.0624	0	0	0	0	0.1512
cme-miR169t	0	0	0	0	0	0	0	0	0	0	0	0	0.089	0	0	0	0	0	0	0	0.089
ghr-miR7488	0	0	0	0	0	0	0	0	0	0	0	0	0	0.0878	0	0	0	0	0	0	0.0878
ghr-miR7490	0	0	0	0	0	0	0	0	0	0	0	0	0	0	0	0	0	0	0.0931	0	0.0931
sly-miR168a-3p	0	0.351	0	0.0818	0	0.0875	0	0	0	0.1777	0	0	0.2669	0	0.0898	0.0624	0.2985	0.0972	0	0.1533	1.6661
lja-miR171c	0	0	0	0	0	0	0	0	0	0	0.0892	0	0	0	0	0	0	0	0.0931	0	0.1823
lja-miR408	0	0	0	0	0	0	0	0	0	0.0888	0	0	0.089	0	0	0	0	0	0	0	0.1778
lja-miR7517	0	0	0	0	0	0	0	0	0	0	0	0	0	0	0.0898	0	0	0	0	0	0.0898
lja-miR7528	0	0	0	0	0	0	0.0856	0	0	0	0	0	0	0	0	0	0	0	0	0	0.0856
lja-miR7539	0	0	0	0	0	0.0875	0.2569	0	0	0.0888	0	0	0	0	0.0898	0	0	0	0.0931	0	0.6161
lja-miR7545	0	0	0	0	0	0	0	0	0	0	0	0	0	0	0	0	0	0	0	0.0767	0.0767
osa-miR1437b-5p	0	0	0	0	0	0	0	0.0801	0	0	0	0	0	0	0	0	0	0	0	0	0.0801
osa-miR7693-3p	0.0922	0	0	0	0	0	0	0	0	0	0	0	0	0	0	0	0	0	0	0	0.0922
mtr-miR319c-3p	0	0	0	0	0	0	0	0	0	0.0888	0	0	0	0	0	0	0	0.0972	0	0.0767	0.2627
mtr-miR7696a-3p	0	0	0.0834	0	0	0	0	0	0	0	0	0	0	0	0	0	0	0	0	0	0.0834
mtr-miR2592br-5p	0	0	0	0	0	0	0	0	0	0	0	0	0	0	0	0.0624	0	0	0	0.0767	0.1391
mtr-miR7701-3p	0	0	0	0	0	0	0	0	0	0	0	0.0929	0	0	0	0	0	0	0	0	0.0929
ama-miR156	0	0	0	0	0	0	0	0	0	0.0888	0	0	0	0	0	0	0	0	0.0931	0.0767	0.2586
ama-miR396-3p	0	0.0878	0	0	0.0974	0	0	0.1602	0	0.1777	0	0	0.089	0.0878	0	0	0.0995	0.2916	0.1862	0.7667	2.0439
bdi-miR5174e-5p.2	0.0922	0.5265	0.2502	0.6541	0.6817	0	0.1712	0.1602	0.2632	0.4442	0.0892	0	0.5338	0.5269	0.2695	0.2497	0	0.486	0.1862	1.2268	6.8116
bdi-miR5174e-3p.2	0.4608	1.1408	0.0834	0.2453	0.0974	0.175	0.2569	0.2403	0.0877	0.533	0	0	0.4449	0.1756	0.3593	0.3121	0.6966	0.6805	0.3724	0.7667	7.1287
bdi-miR156f-3p	0	0	0	0	0	0	0	0	0	0.0888	0	0	0	0	0	0	0	0	0	0	0.0888
bdi-miR156h-3p	0	0	0	0	0	0	0	0	0	0.0888	0	0	0	0	0	0	0	0	0	0	0.0888
bdi-miR159b-3p.1	6.5436	7.9854	6.5897	11.6108	3.8952	5.6889	3.8531	12.7373	3.6849	40.9546	0.0892	0.0929	17.0831	4.6546	3.2341	5.993	9.653	15.845	22.4343	77.8222	260.445
bdi-miR166h-5p	0	0	0	0	0	0	0	0	0	0.0888	0	0	0	0	0	0	0.0995	0	0	0	0.1883
bdi-miR5163b-5p	0	0	0.0834	0	0	0	0	0	0	0	0	0	0	0	0	0	0	0	0	0.1533	0.2367
bdi-miR5163b-3p	0	0	0	0	0	0	0	0	0	0.0888	0	0	0	0	0	0	0	0	0	0	0.0888
bdi-miR5174b-5p	0	0.0878	0	0	0	0	0	0	0	0	0	0	0	0	0	0	0	0	0	0	0.0878
bdi-miR5174d-5p	0.1843	0	0	0	0	0.0875	0	0	0	0	0	0	0	0	0	0	0	0.1944	0.1862	0.3834	1.0358
bdi-miR7712-3p	0	0	0	0	0	0	0	0.0801	0	0	0	0	0	0	0	0	0	0	0	0	0.0801
bdi-miR7731-3p	0	0	0	0	0	0	0	0	0	0	0	0	0.089	0	0	0	0	0	0	0	0.089
bdi-miR7732-5p	0	0	0	0	0	0	0	0	0	0	0	0	0	0	0	0	0.0995	0	0	0	0.0995
bdi-miR7738-5p	0	0	0	0	0	0	0	0	0	0	0	0	0	0	0	0	0	0.0972	0	0	0.0972
bdi-miR7726b-3p	0	0	0	0	0	0	0	0	0	0	0.0892	0	0	0	0	0	0	0	0	0	0.0892
bdi-miR7741-5p.2	0	0	0	0	0	0	0	0	0	0	0.0892	0	0	0	0	0	0	0	0	0	0.0892
bdi-miR7742-5p	0	0	0	0	0	0	0	0.0801	0	0	0	0	0	0	0	0	0	0	0	0	0.0801
bdi-miR7760-5p	0	0	0	0	0	0	0	0	0	0	0	0	0	0	0.2695	0	0	0	0	0	0.2695
bdi-miR7761-5p	0	0.0878	0	0	0	0	0	0	0	0	0	0	0	0	0	0	0	0	0	0	0.0878
bdi-miR7767-5p	0.4608	1.3163	1.001	0.8177	1.3633	1.9255	0.5137	0.4807	1.1406	0.8884	0.9809	1.1143	0.6228	0.3513	1.617	1.2485	0.5971	0.8749	0.8378	1.1501	19.3027
bdi-miR7769-5p	0	0	0	0	0	0	0	0.0801	0	0.0888	0	0	0	0	0	0	0	0	0	0	0.1689
bdi-miR7776-5p.2	0	0	0	0	0	0	0	0	0	0	0	0	0.089	0	0	0	0	0	0	0	0.089
bdi-miR7776-3p.1	0	0	0	0	0	0	0	0	0	0	0	0	0	0	0	0	0	0	0.0931	0	0.0931
bdi-miR7777-5p.1	0	0	0	0	0	0	0	0	0	0	0	0	0	0	0	0	0	0	0	0.0767	0.0767
bdi-miR7782-3p	0.0922	0.7898	0.3337	0.2453	0.1948	0.4376	0.1712	0	0.3509	0.533	0	0	0	0.1756	0.2695	0.0624	0	0.1944	0.4654	0.6134	4.9292
rgl-miR7798	0.0922	0	0	0.0818	0	0	0.0856	0.1602	0	0.1777	0	0	0	0	0	0	0	0	0	0	0.5975
rgl-miR7801	0	0.0878	0	0	0	0	0	0	0	0	0	0	0	0	0	0	0	0	0	0	0.0878
rgl-miR7806	0	0	0	0	0	0	0	0.0801	0	0	0	0	0	0	0	0	0	0	0	0.1533	0.2334
ptc-miR7812	0	0	0	0	0	0	0	0	0	0	0	0	0	0	0	0	0	0	0	0.0767	0.0767
ptc-miR7828	0	0	0	0.0818	0	0	0	0	0	0	0	0	0	0	0	0	0	0	0	0	0.0818
ptc-miR7832	0	0	0.0834	0	0	0	0	0	0	0	0	0	0	0	0	0	0	0	0	0	0.0834
ptc-miR7836	0	0	0	0	0	0	0	0	0	0	0	0	0.089	0	0	0	0	0	0	0	0.089
stu-miR7994b-5p	0	0	0	0	0	0.0875	0	0	0	0	0	0	0	0	0	0	0	0	0	0	0.0875
stu-miR8005a	0.3687	1.053	0.5839	1.063	0.8764	0.175	0.1712	1.1215	0.2632	1.4214	0	0.1857	0.8008	0.3513	0.2695	0.1249	0.6966	1.847	0.9309	3.2202	15.5242
stu-miR8005b-5p	0	0.0878	0	0.0818	0	0.0875	0	0.0801	0	0	0	0	0	0.1756	0	0	0	0	0	0	0.5128
stu-miR1886h	0	0	0	0	0	0	0	0	0	0	0	0	0	0	0	0	0	0	0.0931	0	0.0931
stu-miR8021	0	0	0	0	0	0	0	0	0	0	0	0	0	0	0.0898	0	0	0	0	0	0.0898
stu-miR8030-3p	0	0	0	0	0	0	0	0	0	0	0	0	0	0	0.0898	0	0	0	0	0	0.0898
stu-miR8035	0	0	0	0	0	0	0	0	0	0	0	0	0	0	0	0	0	0	0	0.0767	0.0767
stu-miR8039	0	0.1755	0	0	0	0	0.0856	0	0	0	0	0	0	0	0	0	0	0	0	0	0.2611
stu-miR6149-5p	0	0	0	0	0	0	0	0	0	0	0	0	0	0	0	0	0	0.0972	0	0	0.0972
stu-miR6149-3p	0	0	0	0	0	0	0	0.0801	0	0	0	0	0	0	0	0	0	0	0	0	0.0801
stu-miR8051-3p	0	0	0.0834	0	0	0	0	0	0	0	0	0	0	0	0	0	0	0	0	0	0.0834
stu-miR5303h	0	0	0	0	0	0	0	0	0	0	0.0892	0	0	0	0	0	0	0	0	0	0.0892
stu-miR171b-5p	0	0	0	0	0	0	0	0	0	0.0888	0	0	0.089	0	0	0	0.0995	0	0	0	0.2773
stu-miR172c-5p	0	0	0	0	0	0	0	0	0	0	0	0	0	0	0	0	0	0	0	0.0767	0.0767
stu-miR172c-3p	0.0922	0.0878	0	0.1635	0	0.0875	0.0856	0	0	0.1777	0	0	0.089	0	0	0	0	0.0972	0	0.6134	1.4939
stu-miR172e-5p	0	0	0	0	0	0	0	0	0.0877	0	0	0	0	0	0	0	0	0	0	0.0767	0.1644
stu-miR171d-5p	0	0	0	0	0.0974	0	0	0	0	0	0	0	0.089	0	0	0	0	0	0	0	0.1864
stu-miR167a-3p	0.0922	0	0	0	0	0	0	0	0	0	0	0	0	0	0	0	0	0	0	0.0767	0.1689
stu-miR398a-3p	0.1843	0.1755	0	0	0	0	0	0	0	0	0	0	0.089	0.1756	0	0.0624	0	0	0	0	0.6868
stu-miR398b-3p	0	0	0.1668	0.0818	0	0	0	0	0	0	0	0	0	0	0	0	0	0.0972	0	0.0767	0.4225
stu-miR408a-3p	0.0922	0.6143	0.2502	0	0.3895	0.0875	0.1712	0.1602	0	0	0	0	0.1779	0.2635	0.0898	0.3121	0	0	0	0.3834	2.9918
stu-miR156f-5p	0.0922	0	0	0	0	0	0	0	0.0877	0.0888	0	0	0	0	0	0	0	0	0	0	0.2687
ppe-miR395a-3p	0	0	0	0	0	0	0	0	0	0	0	0	0.089	0	0	0	0	0	0	0	0.089
ppe-miR396a	0.1843	0	0	0.0818	0.1948	0.0875	0	0	0	0.0888	0	0	0.089	0	0	0	0.0995	0	0.0931	0.23	1.1488
ppe-miR1511-5p	0	0	0	0	0	0	0	0	0	0	0	0	0	0	0	0	0	0	0.0931	0.0767	0.1698
ppe-miR1511-3p	0.0922	0.0878	0	0.0818	0	0	0	0.0801	0.3509	0.6219	0	0	0.5338	0.3513	0.1797	0.0624	0.0995	0.1944	0.3724	0.5367	3.6449
ppe-miR8123-3p	0	0	0	0	0	0	0	0	0	0	0	0	0.089	0	0	0	0	0	0	0	0.089
ppe-miR8126-5p	0	0	0	0	0	0	0	0	0	0	0	0	0	0	0	0	0.0995	0	0	0	0.0995
ppe-miR6267c-5p	0	0	0	0	0	0	0	0	0	0.0888	0	0	0	0	0	0	0	0	0	0	0.0888
cpa-miR159b	0	0	0	0	0	0	0	0.1602	0.1755	0	0	0	0	0	0.0898	0	0	0.0972	0.0931	0.0767	0.6925
cpa-miR319	0	0.0878	0	0.0818	0	0	0	0	0	0.0888	0	0	0	0	0	0	0	0	0	0	0.2584
cpa-miR164d	0	0	0	0	0	0	0	0	0	0.0888	0	0	0	0	0	0	0	0.0972	0	0.0767	0.2627
cpa-miR166d	0	0	0.0834	0	0	0	0	0	0	0	0	0	0.089	0	0	0	0	0	0	0	0.1724
cpa-miR166e	7.1888	6.3181	3.0863	10.3025	12.6595	3.4133	8.9905	13.8588	6.0538	11.8155	0.1783	0	16.9051	2.5469	5.7495	7.5537	10.5487	16.8171	13.9633	26.6819	184.632
cpa-miR172a	0	0	0	0	0	0	0	0	0	0	0	0	0	0	0	0	0	0	0.0931	0	0.0931
cpa-miR8135	0	0	0	0	0	0	0	0	0	0	0	0	0	0	0	0	0	0	0	0.1533	0.1533
cpa-miR8155	0.2765	0.8775	1.5014	2.3712	0.3895	3.5009	1.7125	1.5221	3.5972	6.1299	0	0	1.1567	0.3513	0.2695	0.8116	1.6918	1.847	2.6996	1.3801	32.0863
lus-miR398d	0	0	0	0	0	0	0	0	0	0	0	0	0	0	0	0.0624	0	0	0	0	0.0624
lus-miR398f	0.1843	0	0	0	0	0	0	0	0	0	0	0	0	0	0	0	0	0	0	0	0.1843
ath-miR8165	0.0922	0	0	0	0	0	0.0856	0	0	0	0	0	0	0	0	0	0.0995	0	0	0	0.2773
ath-miR8172	0	0	0	0	0	0	0	0	0	0.0888	0	0	0.089	0	0	0	0	0	0.0931	0.0767	0.3476
ath-miR8174	0	0	0	0	0	0	0	0	0	0.0888	0	0	0	0	0	0	0	0	0	0	0.0888
ath-miR8175	0.1843	0.1755	0.5005	0.9812	0.1948	0.7002	0.5137	0.9613	0.7019	1.5991	0.0892	0	1.0677	0.3513	0.3593	0.6867	1.8908	1.7498	1.3032	2.1468	16.1573
ath-miR8176	0.2765	0.1755	0	0.0818	0	0.3501	0.2569	0	0.2632	0.8884	0	0.0929	0	0	0	0	0	0	0	0.0767	2.462
ath-miR8182	0	0	0	0	0	0	0	0	0	0	0	0	0	0	0	0	0	0	0	0.0767	0.0767
sly-miR164a-3p	0	0	0	0	0	0	0	0	0	0	0	0	0.089	0	0	0	0	0	0	0	0.089
gra-miR167a	0	0.0878	0	0.0818	0	0	0	0.0801	0	0	0	0	0.089	0	0	0.0624	0	0.0972	0	0	0.4983
gra-miR8654a	0	0	0	0	0	0	0	0	0	0	0	0	0	0	0.0898	0	0	0	0	0	0.0898
gra-miR7504c	0	0	0	0	0.0974	0	0	0	0	0	0	0	0	0	0	0	0	0	0	0	0.0974
gra-miR8661	0.1843	0	0	0	0	0	0	0	0	0	0	0.0929	0.1779	0	0	0.1249	0	0	0	0	0.58
gra-miR8676	0	0	0	0	0	0	0	0	0.0877	0	0	0	0.089	0	0	0	0	0	0.0931	0	0.2698
gra-miR8710a	0	0	0.0834	0	0	0	0	0	0	0	0	0	0	0.1756	0	0	0	0	0	0	0.259
gra-miR7484e	0	0	0	0	0	0	0	0	0	0	0	0	0	0	0.0898	0	0	0	0	0	0.0898
gra-miR8721a	0	0	0	0	0	0	0	0	0	0	0	0.0929	0	0	0	0	0	0	0	0	0.0929
gra-miR7492g	0	0	0	0	0	0	0	0	0	0	0	0	0	0	0	0	0	0	0.0931	0	0.0931
gra-miR8742a	0	0	0.0834	0	0	0	0	0	0	0.1777	0	0	0	0	0	0	0	0	0	0.0767	0.3378
gra-miR167c	0	0	0	0	0	0	0	0.0801	0.0877	0	0	0	0	0	0	0.0624	0	0	0	0	0.2302
gra-miR166d	0	0	0	0	0	0	0	0	0	0	0	0	0	0	0	0	0	0	0	0.0767	0.0767
gra-miR7502e	0	0	0	0	0	0	0	0	0	0	0	0	0	0	0	0.0624	0	0	0	0	0.0624
gra-miR8764	0	0	0	0	0	0.0875	0	0	0	0	0	0	0	0	0	0	0	0	0	0	0.0875
gra-miR8767a	0.0922	0	0	0	0	0	0	0	0	0	0	0	0	0	0	0	0	0	0	0	0.0922
gra-miR8776a	0	0	0	0	0	0	0	0	0	0.0888	0	0	0	0	0	0	0	0.0972	0	0	0.186
gra-miR8717	0	0.0878	0	0	0	0	0	0	0	0.0888	0	0	0	0	0	0	0	0	0	0	0.1766
gra-miR7502f	0.0922	0	0	0	0	0	0	0	0	0	0	0	0	0	0	0	0	0	0	0	0.0922
hbr-miR482b	0	0	0	0	0	0	0	0	0.0877	0	0	0	0	0	0	0	0	0	0	0.0767	0.1644
bol-miR9408	0	0	0	0	0	0	0	0	0	0	0	0	0	0	0	0	0	0	0	0.1533	0.1533
bol-miR9409	0	0	0	0	0	0	0	0	0	0	0	0	0	0	0	0	0	0	0	0.0767	0.0767
bol-miR9410	0.4608	0.4388	0.1668	0.0818	0.2921	0.175	0	0.0801	0	0.4442	0	0	0.6228	0.1756	0	0.1873	0.5971	0.1944	0.1862	0.9967	5.0997
bol-miR9411	0	0	0.0834	0.0818	0.0974	0	0	0.0801	0	0.0888	0	0	0	0.0878	0	0	0	0	0.0931	0	0.6124
nve-miR-9414-5p	0	0	0	0	0	0.0875	0	0	0	0	0	0	0	0	0	0	0	0	0	0	0.0875
nve-miR-9428	0	0	0	0	0	0	0	0	0	0.0888	0	0	0	0	0	0	0	0	0	0	0.0888
sly-miR166c-5p	0	0	0	0	0	0.0875	0	0	0	0	0.0892	0	0	0	0	0	0	0.0972	0	0.1533	0.4272
sly-miR156e-5p	0	0	0	0	0.0974	0	0	0	0.0877	0	0	0	0	0	0	0.0624	0	0	0	0	0.2475
sly-miR167b-5p	0	0.0878	0	0.0818	0	0	0	0	0.0877	0.1777	0	0	0	0.0878	0.0898	0.0624	0	0	0	0.1533	0.8283
sly-miR167b-3p	0	0	0	0	0	0	0	0	0	0.0888	0	0	0	0	0	0	0	0.0972	0	0.0767	0.2627
sly-miR9473-5p	0	0	0	0	0	0	0	0	0.0877	0	0	0	0	0	0	0	0	0	0	0	0.0877
sly-miR9473-3p	0	0	0	0	0	0	0	0	0	0	0	0	0	0	0	0	0	0	0.0931	0	0.0931
sly-miR9476-3p	0	0	0	0	0	0	0.0856	0	0	0	0	0	0	0	0	0.1249	0	0	0	0	0.2105
sly-miR9479-5p	0	0	0	0	0	0	0.0856	0	0	0	0	0	0	0	0	0	0	0	0	0	0.0856
bdi-miR9482	0	0	0	0	0	0.0875	0	0	0	0	0	0	0	0	0	0	0	0	0	0	0.0875
bdi-miR9484	0	0.1755	0.2502	0.0818	0.5843	0.2626	0.1712	0.3204	0.2632	0.0888	0.1783	0.1857	0.1779	0.2635	0.2695	0.2497	0.199	0.1944	0.0931	0.1533	4.1624
bdi-miR9481b	0	0	0	0	0	0	0	0.0801	0	0	0	0	0	0	0	0	0	0	0	0	0.0801
bdi-miR9493	0	0	0.0834	0	0	0	0	0	0	0	0	0	0.089	0	0	0	0	0.2916	0	0.0767	0.5407
bdi-miR9494	0	0	0.0834	0	0	0	0	0	0	0	0.2675	0	0	0	0	0	0	0	0.0931	0.0767	0.5207
bdi-miR159c	0	0	0.0834	0	0	0	0	0	0	0	0	0	0	0	0	0	0	0	0.0931	0.1533	0.3298
bdi-miR160f	10.5066	22.4644	11.2609	10.0572	12.7569	17.2417	6.0793	7.9308	4.9132	14.7472	0.9809	1.4858	17.5279	11.8561	8.0852	20.3513	11.0462	11.4706	14.2425	29.1354	244.14
bdi-miR169m	0	0	0	0.0818	0	0	0	0	0	0	0	0	0	0	0	0	0	0	0	0	0.0818
bdi-miR845	0.0922	0.0878	0	0.1635	0.1948	0	0	0.0801	0	0.2665	0	0	0.2669	0.0878	0.0898	0.1249	0.0995	0.0972	0.1862	0.3834	2.2206
bra-miR9552a-3p	0	0	0	0	0	0	0	0	0	0	0	0	0.089	0	0	0	0.0995	0	0	0	0.1885
bra-miR9552b-3p	0	0.1755	0	0	0.0974	0	0	0	0.0877	0	0.1783	0.0929	0.089	0.2635	0	0	0	0	0	0	0.9843
bra-miR9553-3p	0	0	0	0	0	0	0	0	0	0	0	0	0	0	0	0	0	0	0	0.23	0.23
bra-miR9554-5p	0	0	0	0	0	0	0	0	0	0	0	0	0	0	0.0898	0	0	0	0	0	0.0898
bra-miR9555a-5p	0	0	0	0	0	0	0	0	0	0.0888	0	0	0	0	0	0	0	0	0	0	0.0888
bra-miR9555a-3p	0	0	0	0	0.1948	0	0	0.1602	0	0	0	0	0	0	0.0898	0	0	0.3888	0.0931	0.0767	1.0034
bra-miR9556-5p	0	0.1755	0	0.0818	0.0974	0	0	0	0	0	0	0.0929	0	0	0	0.0624	0	0.0972	0	0.0767	0.6839
bra-miR9557-5p	1.1981	1.4918	0.6673	1.3083	1.4607	1.6629	0.7706	2.0828	0.9651	5.2415	0	0	1.6015	0.6148	0.6288	0.8116	2.9855	3.1107	2.2341	7.4372	36.2733
bra-miR9557-3p	0	0	0	0.0818	0	0	0	0.0801	0	0	0	0	0	0	0	0	0	0	0	0	0.1619
bra-miR9558-5p	0	0	0.0834	0	0	0	0	0	0.0877	0	0	0	0	0.1756	0	0	0	0	0	0	0.3467
bra-miR9558-3p	0	0.351	0.2502	0.0818	0.1948	0.2626	0	0.1602	0	0.3554	0	0	0.1779	0	0	0.0624	0.199	0.0972	0	0.5367	2.7292
bra-miR9559-5p	0	0	0	0	0	0	0	0	0	0	0	0.0929	0	0	0	0	0	0	0	0	0.0929
bra-miR9560a-5p	0.0922	0.6143	0.4171	0	0.2921	0.5251	0.1712	0.4807	0	0.6219	0	0	0.2669	0	0	0	0.0995	0.2916	0.0931	0.23	4.1957
bra-miR9560a-3p	0	0.0878	0	0.0818	0	0	0	0.1602	0	0	0	0	0	0	0	0.0624	0	0.0972	0	0	0.4894
bra-miR9560b-3p	0	0.351	0.1668	0	0	0.175	0	0.0801	0	0.0888	0	0	0.1779	0.0878	0	0.2497	0.0995	0.0972	0.0931	0	1.6669
bra-miR9555b-5p	0.1843	0.4388	0.0834	0.1635	0	0.0875	0.3425	0.3204	0	0.2665	0	0	0	0	0.0898	0.1249	0.199	0.0972	0.1862	0.6134	3.1974
bra-miR9562-5p	0	0	0	0	0	0	0	0	0	0	0	0	0.089	0	0	0	0	0	0	0	0.089
bra-miR9562-3p	0	0	0	0	0	0	0	0	0	0.0888	0	0	0	0	0	0	0	0	0	0	0.0888
bra-miR408-5p	0	0	0.0834	0.0818	0.0974	0	0.0856	0	0	0.1777	0	0	0	0.1756	0	0.1873	0	0	0	0	0.8888
bra-miR9563a-5p	0.9216	2.9836	1.5014	1.4718	1.1686	1.2253	0.5994	1.442	0.7019	3.0205	0.1783	0	2.1354	0.4391	0.2695	0.3121	2.0898	3.5967	1.9549	4.447	30.4589
bra-miR9563a-3p	0.0922	0.1755	0.0834	0.5724	0.0974	0.0875	0	0.0801	0	0.2665	0	0	0.089	0	0	0	0.199	0.6805	0.1862	0.9201	3.5298
bra-miR9565-5p	0	0	0	0	0	0	0.0856	0	0	0	0	0	0	0	0	0	0	0	0	0	0.0856
bra-miR9565-3p	0.0922	0	0	0	0	0.0875	0	0	0	0	0	0	0.089	0	0	0	0	0	0	0	0.2687
bra-miR9563b-5p	1.106	2.9836	1.5849	1.3083	0.4869	0.4376	0.3425	1.6823	0.5264	3.5535	0	0.0929	1.5126	0.7026	1.1679	0.7491	1.3932	3.1107	2.7927	5.367	30.9007
bra-miR9563b-3p	0	0	0	0.0818	0	0.0875	0	0	0	0	0	0	0	0	0	0	0	0	0	0	0.1693
bra-miR9568-5p	0	0	0	0	0	0	0.0856	0	0	0	0	0	0	0	0	0	0	0.0972	0.0931	0.1533	0.4292
bra-miR9568-3p	0	0	0	0	0	0	0	0	0	0	0	0	0	0	0	0	0	0	0	0.1533	0.1533
bra-miR9569-5p	0	0.0878	0	0.0818	0.0974	0	0	0	0	0.0888	0	0	0	0	0	0.0624	0	0.0972	0	0	0.5154
bra-miR158-5p	1.0138	0.9653	1.0844	1.5536	0.3895	1.4879	0.5137	2.0027	0.3509	4.1754	0.0892	0.1857	1.6905	0.1756	0.1797	0.437	0.5971	1.6525	1.8618	6.0571	26.4634
bra-miR158-3p	0.2765	0.351	0.2502	0.6541	0.1948	0.5251	0.3425	0.5608	0.1755	1.8656	0.1783	0.0929	0.9787	0.2635	0.1797	0.1873	0.6966	2.2358	1.2101	7.7439	18.9629
tae-miR9652-3p	0	0	0	0	0	0	0	0	0	0	0.0892	0	0	0	0	0	0	0	0	0	0.0892
tae-miR9653a-3p	0	0	0	0	0.0974	0	0	0	0	0	0	0	0	0	0	0	0	0	0	0	0.0974
tae-miR9660-5p	0	0	0	0	0	0	0	0	0	0	0	0	0	0	0	0.0624	0	0	0	0	0.0624
tae-miR9662a-3p	0	0	0	0	0	0	0	0	0	0	0	0	0	0	0	0	0	0	0.0931	0	0.0931
tae-miR1137b-5p	0	0	0	0	0	0	0	0	0	0	0	0	0	0	0	0	0	0	0	0.0767	0.0767
tae-miR9665-3p	0	0	0	0.0818	0	0	0.0856	0	0.0877	0	0.1783	0	0.089	0	0.0898	0	0	0	0	0	0.6122
tae-miR9671-5p	0	0	0	0	0	0	0	0	0	0	0.0892	0	0	0	0	0	0	0	0	0	0.0892
tae-miR9673-5p	0	0	0	0	0	0	0	0	0	0	0	0	0	0	0	0	0	0.0972	0	0	0.0972
tae-miR1130b-3p	0	0.0878	0	0.0818	0	0	0	0	0	0.1777	0	0	0	0	0	0	0	0	0	0	0.3473
tae-miR5048-5p	0	0	0	0	0	0	0	0	0	0	0	0	0.1779	0	0.0898	0	0	0	0	0	0.2677
tae-miR5049-3p	0	0	0.0834	0	0	0	0	0.1602	0	0.2665	0	0	0	0	0	0	0.199	0.1944	0	0.0767	0.9802
bra-miR156f-3p	0	0	0	0	0	0	0	0	0	0	0	0	0.089	0	0	0	0	0	0	0	0.089
bra-miR168b-5p	10.8753	29.8356	20.1861	16.9255	14.4124	19.0796	7.963	11.1351	6.4048	19.1003	0.535	0.5572	29.0056	12.8221	13.2956	12.7351	14.0317	17.3031	14.8942	38.3361	309.433
bra-miR168a-3p	5.7141	7.6344	13.2628	20.0326	13.9255	16.8041	8.2199	10.9749	9.0369	28.4284	0.7134	0.9286	19.8413	3.8642	8.3547	6.9294	12.0414	16.1366	14.0564	36.6493	253.549
bra-miR390-3p	0.6451	6.2304	1.418	0.9812	0.779	1.9255	0.0856	0.9613	0.5264	2.4875	0.0892	0	2.7582	2.0199	0.8984	1.1237	1.3932	2.1386	1.5825	3.3736	31.4173
bra-miR398-5p	3.5022	5.1774	1.9185	0.4088	1.3633	0.3501	0.5137	0.4005	0.3509	0.4442	0	0	0.089	0.8782	0	0.437	0	0.0972	0	0.5367	16.4677
bra-miR400-3p	0	0	0	0	0	0	0	0	0	0.1777	0	0	0.089	0	0	0	0	0.0972	0	0	0.3639
bra-miR403-5p	0.2765	0.9653	2.9195	4.8242	2.9214	2.7132	1.4556	3.8452	1.7547	7.3736	0	0.0929	4.0928	1.1417	0.6288	0.2497	4.4782	5.2493	2.8857	10.1207	57.989
bra-miR6032-3p	0	0	0	0.0818	0	0	0	0	0	0	0	0	0	0	0	0	0	0	0	0	0.0818
bra-miR164e-5p	0	0	0.0834	0	0	0	0	0	0	0	0	0	0	0	0	0	0	0	0.1862	0.0767	0.3463
bra-miR164e-3p	0	0	0.2502	0.0818	0.1948	0.4376	0	0	0	0.1777	0.1783	0.1857	0.2669	0.0878	0.1797	0.5618	0.2985	0.0972	0.5585	0.3067	3.8632
bra-miR172c-5p	0	0	0	0	0	0	0	0	0	0	0.0892	0	0	0	0	0.0624	0	0	0	0	0.1516
bra-miR2111-3p	0	0	0.2502	0	0	0.175	0	0	0	0	0	0	0	0	0	0	0.0995	0.0972	0.0931	0	0.715
gma-miR9722	0	0	0	0	0	0	0	0	0	0	0.0892	0	0	0	0	0.0624	0	0	0	0	0.1516
gma-miR9726	0	0	0	0	0	0.0875	0	0	0	0	0	0	0	0	0.0898	0	0	0	0	0.0767	0.254
gma-miR5780c	0	0	0	0	0	0	0	0	0	0.0888	0	0	0	0	0	0	0	0	0	0	0.0888
gma-miR9737	0	0	0	0	0	0	0	0	0	0.0888	0	0	0	0	0	0	0	0	0	0	0.0888
gma-miR9742	0	0	0.1668	0	0	0	0	0	0	0	0.0892	0	0	0.0878	0	0	0	0	0	0	0.3438
gma-miR9744	0	0	0	0	0.0974	0	0	0	0	0	0	0	0	0	0	0	0	0	0	0	0.0974
gma-miR9749	0	0.0878	0	0	0	0	0	0	0	0	0	0	0	0	0.0898	0	0	0	0	0	0.1776
gma-miR319p	0	0	0.1668	0	0	0	0.0856	0	0	0.0888	0	0	0	0	0	0	0	0.0972	0	0	0.4384
gma-miR9751	0	0	0	0	0	0	0	0	0	0	0.0892	0	0	0	0	0	0.0995	0	0	0	0.1887
gma-miR9752	0	0	0	0	0	0	0	0	0	0	0	0	0	0	0	0	0	0	0	0.0767	0.0767
gma-miR9755	0	0	0	0.0818	0	0	0	0	0	0	0	0	0	0	0	0.0624	0	0	0	0	0.1442
gma-miR167k	0	0	0	0.0818	0	0	0	0	0	0.0888	0	0	0	0	0	0	0	0	0	0	0.1706
gma-miR5380c	0	0	0	0	0	0	0	0	0	0	0.0892	0	0	0	0	0	0	0	0	0	0.0892
gma-miR9758	0	0	0	0	0	0	0	0	0	0	0	0	0	0	0.0898	0	0	0	0	0	0.0898
gma-miR9760	0	0	0	0	0	0	0	0	0	0	0	0	0	0	0.0898	0	0	0	0	0	0.0898
gma-miR5780d	0	0	0	0	0	0	0	0	0	0.0888	0	0	0	0	0	0	0	0	0	0	0.0888
gma-miR319q	0.0922	0	0.0834	0	0	0	0	0	0	0	0	0	0.089	0	0	0.0624	0	0	0.1862	0.46	0.9732
ata-miR167c-3p	0	0	0	0.0818	0	0	0.0856	0	0.0877	0	0	0	0	0	0	0	0	0.0972	0	0	0.3523
ata-miR396a-5p	0	0	0	0	0	0.0875	0	0	0	0.0888	0	0	0	0	0	0.0624	0	0	0	0.0767	0.3154
ata-miR393-3p	0	0	0.0834	0	0	0	0	0	0	0.1777	0	0	0	0	0	0	0	0	0	0	0.2611
ata-miR9863a-5p	0	0	0	0	0	0.0875	0	0	0	0	0	0	0	0	0	0	0	0	0	0	0.0875
ata-miR166a-5p	0	0	0	0	0	0	0	0.2403	0	0.0888	0	0	0	0.0878	0	0	0	0	0.0931	0.1533	0.6633
ata-miR166e-5p	0	0	0	0	0	0	0	0	0	0	0.1783	0	0	0	0	0	0	0	0	0	0.1783
ata-miR156a-3p	0	0	0	0	0	0	0	0	0	0	0	0	0.089	0	0	0	0	0	0	0.0767	0.1657
ata-miR2275b-5p	0.2765	0.2633	0.1668	0.1635	0.1948	0.2626	0.0856	0.0801	0.1755	0.3554	0	0	0.5338	0.0878	0.0898	0.1873	0.199	0.2916	0.5585	0.7667	4.7386
ata-miR166b-5p	0	0	0	0	0.0974	0	0	0	0.0877	0	0	0	0	0	0	0	0	0	0	0	0.1851
ata-miR5168-3p	0	0	0	0	0	0	0.0856	0	0	0	0	0	0	0.0878	0	0	0	0.0972	0	0	0.2706
ata-miR156b-3p	0	0	0	0	0	0	0	0	0	0	0	0	0	0.0878	0	0	0	0	0	0	0.0878
ata-miR172a-3p	0	0	0	0	0	0	0	0.0801	0	0.0888	0	0	0.089	0	0	0	0	0.0972	0.0931	0.23	0.6782
ata-miR390-3p	0	0	0.0834	0.2453	0	0	0.0856	0	0	0	0	0	0	0.0878	0.0898	0.1873	0.0995	0	0	0	0.8787
ata-miR172b-5p	0	0	0	0	0	0	0	0	0	0.0888	0	0	0.089	0	0	0	0	0	0	0	0.1778
ata-miR395b-3p	0	0.0878	0	0	0	0	0	0	0	0	0	0	0	0	0	0	0	0.0972	0	0	0.185
ata-miR168-5p	0	0	0	0.0818	0.1948	0	0.0856	0.0801	0	0.0888	0	0	0.1779	0	0	0.0624	0	0	0.0931	0	0.8645
ata-miR168-3p	0	0	0	0.0818	0.0974	0.0875	0	0	0	0	0.0892	0	0.089	0	0.0898	0.0624	0	0	0	0	0.5971
ata-miR166d-5p	0	0.0878	0	0	0	0	0	0.0801	0	0	0	0	0	0	0	0.0624	0	0	0	0.0767	0.307
ata-miR395a-3p	0	0	0	0	0	0	0	0	0	0	0	0	0.089	0	0	0.0624	0	0	0.0931	0	0.2445
ata-miR169i-3p	0	0	0	0	0	0	0	0	0	0	0	0	0	0	0	0	0	0	0	0.0767	0.0767
ata-miR396e-3p	0	0.1755	0.0834	0.0818	0.0974	0.175	0	0.0801	0	0	0	0	0.5338	0.0878	0	0	0.0995	0	0.0931	0.46	1.9674
ata-miR396c-3p	0	0	0	0.0818	0	0	0	0	0	0.0888	0	0	0	0	0	0	0	0	0.0931	0.0767	0.3404
ata-miR167b-5p	0.0922	0	0	0	0	0.0875	0	0	0	0.0888	0	0	0	0	0	0	0.199	0.1944	0.0931	0.3067	1.0617
ata-miR398f-5p	9.7693	10.3547	5.5887	2.3712	5.5507	1.9255	1.1987	0.9613	0.3509	1.7768	0.1783	1.3001	5.6944	10.0118	1.3475	5.556	0.0995	1.7498	1.8618	11.4241	79.0711
ata-miR398f-3p	0	0	0.0834	0	0	0	0	0	0	0	0	0	0	0.0878	0	0	0	0	0	0.0767	0.2479
ata-miR5062a-5p	0	0.0878	0	0	0	0	0	0	0	0	0	0	0	0	0	0	0	0	0	0	0.0878
ata-miR408-5p	0	0	0	0	0	0	0	0	0	0	0	0	0	0	0	0	0	0	0.0931	0.0767	0.1698
ata-miR408-3p	0.8295	0.7898	0.6673	0.4906	2.2398	0.7877	1.7125	0.1602	0.7896	0.4442	0	0	1.3346	1.8443	1.078	0.7491	0	0	0.1862	0.5367	14.6401
ata-miR9674c-5p	0	0.0878	0	0.0818	0	0	0	0	0	0	0.0892	0.0929	0	0	0	0	0	0.0972	0	0	0.4489
ata-miR167f-5p	0	0	0	0	0	0	0	0.1602	0	0.2665	0	0	0	0	0	0	0	0	0	0	0.4267
ata-miR167f-3p	0	0	0	0	0.0974	0	0.0856	0.0801	0	0	0	0	0	0	0	0	0	0	0	0	0.2631
ata-miR395c-5p	0	0	0	0	0	0	0	0	0	0	0	0	0.089	0	0	0	0.0995	0	0	0	0.1885
ata-miR164a-5p	0.2765	0.351	0.9176	0.3271	0.5843	0.4376	0.1712	0.4807	0.2632	0.8884	0.0892	0	1.2456	0.4391	0.3593	0.2497	0.4976	0.486	0.6516	1.3034	10.0191
ata-miR164a-3p	0	0.0878	0	0	0	0	0	0	0	0	0.0892	0	0	0	0	0	0	0	0	0	0.177
ata-miR398g-5p	1.4746	0.0878	0	0	0	0	0	0	0	0	0	0	0	0.0878	0	0	0	0	0	0.0767	1.7269
ata-miR167d-3p	0	0	0	0	0	0	0	0	0	0	0	0	0.089	0	0	0	0	0	0.0931	0	0.1821
ata-miR164c-3p	0	0	0	0	0.0974	0	0	0	0	0	0	0	0	0	0	0	0	0	0	0	0.0974
ata-miR166c-5p	0	0	0	0.0818	0	0	0	0	0	0	0	0	0	0	0	0	0	0	0	0	0.0818
ata-miR166c-3p	0	0	0.1668	0	0	0	0	0.0801	0	0	0	0	0	0	0	0	0.0995	0	0.0931	0	0.4395
ssp-miR1128	0	0	0	0	0.0974	0.0875	0	0.1602	0	0	0	0	0	0	0	0	0	0	0	0	0.3451
sof-miR159e	0	0.0878	0	0	0	0	0	0	0	0	0	0	0	0	0	0	0	0	0	0	0.0878
sbi-miR172b	0.0922	0	0.2502	0	0.0974	0.0875	0	0	0	0.2665	0	0	0.2669	0	0	0.0624	0.0995	0.0972	0.0931	0.46	1.8729
sbi-miR821a	0	0	0	0	0	0	0	0.0801	0	0	0	0	0	0	0	0	0	0	0	0	0.0801
sbi-miR5568g-3p	0	0.0878	0	0	0.0974	0	0	0	0	0.0888	0	0	0.089	0	0.0898	0	0.199	0	0.0931	0	0.7449
sbi-miR5568c-5p	0	0	0	0	0	0	0	0	0	0	0	0	0	0	0	0	0	0	0	0.0767	0.0767
sbi-miR5568c-3p	0	0	0	0	0	0	0	0	0	0	0	0	0	0	0	0	0.0995	0	0	0	0.0995
sbi-miR6221-3p	0	0	0	0	0	0	0	0	0	0	0	0	0	0	0	0	0	0	0	0.0767	0.0767
* N and M indicate results are from genotype N131 and M342 respectively.
* N1, N2: N131 0h.
* N4, N5: N131 SU 24h.
* N7, N8: N131 IMI 24h.
* N10, N11: N131 SU 48h.
* N13, N14: N131 IMI 48h.
* M1, M2: M342 0h.
* M4, M5: M342 SU 24h.
* M7, M8: M342 IMI 24h.
* M10, M11: M342 SU 48h.
* M13, M14: M342 IMI 48h.

## Sheet: F
Table F. miRNA families and their expression
Family	No.	FPKM	List
156	41	399.218	ath-miR156b-3p,0.3288;ath-miR156d-3p,0.0922;ath-miR156f-3p,0.0818;sbi-miR156e,12.6753;mtr-miR156g-3p,0.0875;mtr-miR156h-3p,0.431;ghr-miR156c,0.4429;bna-miR156a,0.0888;vvi-miR156e,0.0931;bdi-miR156a,0.2576;aly-miR156a-5p,63.684;aly-miR156a-3p,145.9593;aly-miR156b-3p,80.325;aly-miR156c-3p,1.9782;aly-miR156d-3p,7.3772;aly-miR156e-3p,4.4332;aly-miR156f-3p,0.2941;aly-miR156g-5p,0.7678;aly-miR156g-3p,0…
157	4	81.3541	ath-miR157a-3p,58.9244;aly-miR157a-3p,19.7503;aly-miR157c-3p,2.3236;aly-miR157d-5p,0.3558;
158	5	59.9042	ath-miR158b,0.0888;aly-miR158a-3p,10.3715;aly-miR158b-3p,4.0176;bra-miR158-5p,26.4634;bra-miR158-3p,18.9629;
159	30	5388.46	osa-miR159c,0.2627;zma-miR159b-5p,0.4964;zma-miR159c-5p,0.1792;ptc-miR159e,0.0767;pta-miR159a,88.2227;pta-miR159b,0.6252;gma-miR159b-3p,0.2567;gma-miR159c,0.253;aqc-miR159,5.9626;zma-miR159e-5p,0.1768;zma-miR159f-5p,0.2793;zma-miR159g-3p,2.4467;zma-miR159h-3p,0.0995;aly-miR159a-5p,0.1522;aly-miR159b-3p,131.8644;aly-miR159c-5p,0.2192;aly-miR159c-3p,23.8022;ahy-miR159,4786.2848;gma-miR159d,1.4251;b…
160	15	744.208	gma-miR160a-3p,0.7076;ppt-miR160b,0.685;vvi-miR160a,0.6534;aqc-miR160a,0.0931;csi-miR160,5.5525;aly-miR160a-5p,2.383;aly-miR160a-3p,13.8858;aly-miR160b-3p,8.6305;aly-miR160c-3p,0.2711;ahy-miR160-5p,159.5692;bdi-miR160a-3p,0.0922;aau-miR160,307.2708;dpr-miR160,0.0856;nta-miR160d,0.1885;bdi-miR160f,244.1401;
162	7	1154.58	ath-miR162a-5p,0.0929;osa-miR162b,2.0265;gma-miR162a,98.8356;aly-miR162a-5p,18.8048;bdi-miR162,4.8979;aau-miR162,1028.8883;cln-miR162,1.0347;
164	21	581.4	ath-miR164c-3p,6.9725;osa-miR164e,0.1657;zma-miR164b-3p,0.4243;zma-miR164h-5p,2.084;aly-miR164a-5p,349.796;aly-miR164b-3p,48.5914;aly-miR164c-5p,86.5433;aly-miR164c-3p,1.0212;far-miR164a,0.3531;gma-miR164b,68.8665;rgl-miR164,0.0929;cca-miR164,0.4238;hci-miR164a,1.0558;cme-miR164b,0.1546;cpa-miR164d,0.2627;sly-miR164a-3p,0.089;bra-miR164e-5p,0.3463;bra-miR164e-3p,3.8632;ata-miR164a-5p,10.0191;ata-…
165	5	4290.34	ath-miR165a-5p,0.1739;ath-miR165a-3p,8.8927;aly-miR165a-5p,89.6915;aly-miR165a-3p,4186.8385;aly-miR165b-5p,4.7478;
166	34	7933.27	osa-miR166c-5p,0.4762;osa-miR166e-3p,3.0398;osa-miR166i-3p,0.0767;ptc-miR166p,0.4046;mtr-miR166b,0.0834;mtr-miR166d,6.0943;ppt-miR166j,0.1689;aqc-miR166a,32.1659;aqc-miR166c,108.5741;crt-miR166a,0.1806;crt-miR166b,2.5142;csi-miR166a,4.9086;aly-miR166a-5p,137.981;aly-miR166a-3p,5301.92;aly-miR166b-5p,24.8317;aly-miR166e-5p,0.4087;aly-miR166f-5p,0.089;bdi-miR166f,2.697;bdi-miR166e-3p,3.808;gma-miR1…
167	29	2636.78	osa-miR167e-3p,0.0818;ptc-miR167h-5p,0.2351;ppt-miR167,0.1657;bna-miR167a,0.8456;aqc-miR167,0.089;aly-miR167a-5p,600.4268;aly-miR167a-3p,1361.9226;aly-miR167c-5p,1.954;aly-miR167c-3p,1.5571;aly-miR167d-5p,4.0863;aly-miR167d-3p,0.1967;ahy-miR167-5p,388.4458;ahy-miR167-3p,6.0315;gma-miR167h,0.3421;bdi-miR167d-3p,0.2559;bna-miR167d,265.4571;lus-miR167a,0.1568;cme-miR167d,0.0856;stu-miR167a-3p,0.1689…
168	17	2137.21	osa-miR168b,0.1546;zma-miR168a-3p,0.0892;zma-miR168b-3p,0.7758;mtr-miR168a,1.4752;aly-miR168a-5p,606.0344;aly-miR168a-3p,588.1854;aly-miR168b-3p,0.0931;hvu-miR168-3p,1.595;gma-miR168b,102.8707;cme-miR168,193.9898;aau-miR168,66.9586;bna-miR168b,8.8756;sly-miR168a-3p,1.6661;bra-miR168b-5p,309.4334;bra-miR168a-3p,253.5489;ata-miR168-5p,0.8645;ata-miR168-3p,0.5971;
169	24	41.6476	osa-miR169p,0.0767;zma-miR169i-3p,0.0972;zma-miR169d,0.6967;ptc-miR169ab,0.0974;ptc-miR169y,0.0892;bna-miR169m,18.1344;vvi-miR169l,0.1533;mtr-miR169j,0.0929;aqc-miR169a,0.1724;aly-miR169a-5p,0.7308;aly-miR169a-3p,5.1831;aly-miR169b-5p,0.8981;aly-miR169b-3p,0.9466;aly-miR169d-5p,3.1656;aly-miR169d-3p,4.5874;aly-miR169f-3p,0.2553;aly-miR169h-5p,1.2818;aly-miR169h-3p,3.8911;aly-miR169j-3p,0.0856;aly…
170	2	73.3492	aly-miR170-5p,57.6032;aly-miR170-3p,15.746;
171	27	194.178	osa-miR171i-3p,0.9432;zma-miR171a-3p,12.5389;zma-miR171b-5p,0.4796;zma-miR171b-3p,1.1455;zma-miR171c-5p,0.089;ptc-miR171k,3.0214;ppt-miR171a,0.0801;bna-miR171g,0.335;smo-miR171a,0.6017;vvi-miR171h,0.2642;aqc-miR171f,0.1568;aqc-miR171a,0.0818;ctr-miR171,1.0684;aly-miR171a-3p,127.0064;aly-miR171b-5p,0.463;aly-miR171b-3p,11.5889;aly-miR171c-5p,0.8808;gma-miR171c-3p,0.5931;csi-miR171a,3.4111;gma-miR1…
172	24	132.029	zma-miR172b-5p,3.6683;ptc-miR172h-5p,0.1657;aqc-miR172b,0.1533;csi-miR172a-5p,0.1851;csi-miR172a-3p,10.8116;aly-miR172a-3p,63.4769;aly-miR172b-5p,20.286;aly-miR172c-5p,0.1644;aly-miR172c-3p,2.6652;aly-miR172e-5p,4.0024;aly-miR172e-3p,13.7001;tcc-miR172d,0.0624;gma-miR172g,7.1192;gma-miR172h-5p,0.1585;aau-miR172,0.2225;egu-miR172d,0.2475;cme-miR172a,0.3957;stu-miR172c-5p,0.0767;stu-miR172c-3p,1.49…
319	20	1557.59	mtr-miR319a-5p,0.3733;gma-miR319c,0.1512;ptc-miR319i,0.1903;ppt-miR319d-5p.1,0.179;ppt-miR319d-5p.2,0.0898;pta-miR319,1.7888;aly-miR319b-5p,0.3627;aly-miR319c-3p,28.2822;gma-miR319d,0.4833;gma-miR319f,0.0767;gma-miR319g,0.2479;gma-miR319i,0.8578;aau-miR319,1498.4584;gma-miR319n,1.3164;cme-miR319a,14.2922;cme-miR319c,8.5102;mtr-miR319c-3p,0.2627;cpa-miR319,0.2584;gma-miR319p,0.4384;gma-miR319q,0.9…
390	9	150.603	ath-miR390b-3p,11.2608;gma-miR390b-5p,0.0931;aly-miR390a-5p,79.6609;aly-miR390a-3p,24.2665;aly-miR390b-3p,1.0552;cca-miR390,0.1847;gma-miR390e,1.7854;bra-miR390-3p,31.4173;ata-miR390-3p,0.8787;
391	2	49.5549	aly-miR391-5p,31.2237;aly-miR391-3p,18.3312;
393	6	22.2857	aly-miR393a-5p,1.1079;aly-miR393a-3p,0.9575;aly-miR393b-3p,19.5334;bdi-miR393a,0.338;gma-miR393c-3p,0.0878;ata-miR393-3p,0.2611;
394	2	178.273	ahy-miR394,177.0604;gma-miR394b-3p,1.2122;
395	16	22.7858	osa-miR395t,0.3344;sly-miR395a,0.0931;zma-miR395l-5p,0.0929;zma-miR395m-5p,0.0995;aly-miR395b-5p,0.607;aly-miR395b-3p,11.5131;aly-miR395c-3p,1.9924;aly-miR395d-5p,0.2694;aly-miR395d-3p,5.2718;aly-miR395e-5p,1.6661;bdi-miR395f-5p,0.0624;gma-miR395d,0.0767;ppe-miR395a-3p,0.089;ata-miR395b-3p,0.185;ata-miR395a-3p,0.2445;ata-miR395c-5p,0.1885;
396	25	685.92	osa-miR396a-3p,2.3883;gma-miR396a-3p,8.7048;gma-miR396b-3p,0.238;ptc-miR396e-3p,1.989;smo-miR396,0.0972;vvi-miR396b,100.4601;osa-miR396d,0.0767;zma-miR396g-3p,0.2629;aly-miR396a-3p,46.5772;aly-miR396b-5p,309.2093;aly-miR396b-3p,20.9195;pab-miR396a,11.8236;pab-miR396b,1.145;gma-miR396e,0.5527;gma-miR396h,4.0245;aau-miR396,170.5625;cca-miR396a-3p,0.0974;cca-miR396c,0.6016;hbr-miR396a,0.1768;cme-miR…
397	1	0.6919	aly-miR397a-5p,0.6919;
398	22	9489.27	ath-miR398a-5p,0.0624;ath-miR398b-5p,11.1355;mtr-miR398a-5p,1.0334;bol-miR398a-5p,0.0974;aqc-miR398b,15.4057;zma-miR398a-5p,0.0878;zma-miR398b-5p,0.179;aly-miR398a-5p,0.3586;aly-miR398a-3p,0.6347;aly-miR398b-5p,0.4025;aly-miR398b-3p,0.8584;aly-miR398c-5p,11.1665;ahy-miR398,9347.0199;hbr-miR398,1.9354;ppe-miR398b,0.0818;stu-miR398a-3p,0.6868;stu-miR398b-3p,0.4225;lus-miR398f,0.1843;bra-miR398-5p,1…
399	11	14.0157	ptc-miR399h,0.0878;aqc-miR399,1.0846;aly-miR399a-5p,0.3295;aly-miR399a-3p,1.8245;aly-miR399b-3p,9.0643;aly-miR399c-5p,0.8742;aly-miR399h-5p,0.2723;tcc-miR399f,0.0624;gma-miR399d,0.0922;cme-miR399d,0.2244;cme-miR399g,0.0995;
400	3	1.4975	aly-miR400-5p,0.2484;aly-miR400-3p,0.8852;bra-miR400-3p,0.3639;
403	5	121.23	ath-miR403-5p,0.6595;aly-miR403a-5p,19.2221;aly-miR403a-3p,42.1859;gma-miR403a,1.1738;bra-miR403-5p,57.989;
406	1	0.0818	ath-miR406,0.0818;
408	14	566.317	ath-miR408-5p,58.5963;osa-miR408-5p,0.0892;aly-miR408-5p,18.4649;ahy-miR408-3p,342.9562;gma-miR408d,32.4249;bdi-miR408-3p,0.1866;gma-miR408a-5p,0.884;cca-miR408,93.6819;hbr-miR408b,0.1645;lja-miR408,0.1778;stu-miR408a-3p,2.9918;bra-miR408-5p,0.8888;ata-miR408-5p,0.1698;ata-miR408-3p,14.6401;
414	3	5.8861	ath-miR414,4.9857;osa-miR414,0.5479;ppt-miR414,0.3525;
415	1	0.0875	osa-miR415,0.0875;
418	1	0.0624	ath-miR418,0.0624;
419	1	0.8924	ppt-miR419,0.8924;
426	1	0.0995	osa-miR426,0.0995;
435	1	0.1763	osa-miR435,0.1763;
437	1	0.0875	far-miR437,0.0875;
444	2	0.1502	osa-miR444d.3,0.0878;hvu-miR444b,0.0624;
472	3	1.0802	ptc-miR472a,0.7393;aly-miR472-5p,0.2534;csi-miR472,0.0875;
474	1	0.0892	ptc-miR474a,0.0892;
477	2	0.8635	aqc-miR477d,0.7704;ptc-miR477d-3p,0.0931;
479	1	0.0898	nta-miR479a,0.0898;
482	6	0.7228	aqc-miR482a,0.0995;gra-miR482,0.1501;ghr-miR482b,0.0931;gma-miR482b-3p,0.1533;nta-miR482a,0.0624;hbr-miR482b,0.1644;
529	2	0.185	ppt-miR529g,0.0972;bcy-miR529,0.0878;
533	1	0.0834	ppt-miR533a-3p,0.0834;
535	2	0.174	osa-miR535-3p,0.0818;csi-miR535,0.0922;
536	1	0.1712	ppt-miR536f,0.1712;
773	2	0.1864	aly-miR773b-3p,0.0972;ath-miR773b-3p,0.0892;
774	2	0.186	aly-miR774a-3p.1,0.0972;aly-miR774b-3p,0.0888;
821	1	0.0801	sbi-miR821a,0.0801;
822	1	0.0624	aly-miR822-5p,0.0624;
824	2	430.717	aly-miR824-5p,3.9694;aly-miR824-3p,426.7477;
827	2	5.2971	aly-miR827-3p,5.2347;bdi-miR827-5p,0.0624;
829	2	3.4469	ath-miR829-5p,0.0818;ath-miR829-3p.1,3.3651;
832	1	0.0892	ath-miR832-5p,0.0892;
833	1	0.2715	ath-miR833b,0.2715;
834	1	0.0931	aly-miR834-5p,0.0931;
835	2	0.434	ath-miR835-3p,0.0801;aly-miR835-3p,0.3539;
837	1	0.0972	aly-miR837-5p,0.0972;
838	1	0.588	aly-miR838-5p,0.588;
839	1	0.0972	aly-miR839-5p,0.0972;
844	1	0.0931	ath-miR844-5p,0.0931;
845	8	54.6318	ath-miR845a,41.7293;vvi-miR845a,2.3502;vvi-miR845d,0.6375;aly-miR845a-5p,0.0878;aly-miR845a-3p,6.8557;aly-miR845b-5p,0.2619;aly-miR845b-3p,0.4888;bdi-miR845,2.2206;
846	1	0.0767	aly-miR846-3p,0.0767;
847	3	0.4281	ath-miR847,0.1652;aly-miR847-5p,0.089;aly-miR847-3p,0.1739;
848	1	0.0892	aly-miR848-3p,0.0892;
854	1	0.1756	cme-miR854,0.1756;
857	1	0.0767	aly-miR857-3p,0.0767;
858	4	84.7538	aly-miR858-5p,49.3312;aly-miR858-3p,24.0764;ath-miR858b,11.249;cme-miR858,0.0972;
859	1	0.0878	ath-miR859,0.0878;
861	1	0.0931	ath-miR861-3p,0.0931;
866	1	0.0877	ath-miR866-3p,0.0877;
869	1	0.0875	ath-miR869.2,0.0875;
870	1	0.0801	ath-miR870-3p,0.0801;
894	1	213.555	ppt-miR894,213.5546;
900	1	0.0888	ppt-miR900-3p,0.0888;
902	2	0.1693	ppt-miR902j-5p,0.0818;ppt-miR902k-3p,0.0875;
905	1	0.0767	cre-miR905-5p,0.0767;
906	1	0.0972	cre-miR906-3p,0.0972;
952	1	0.0892	pta-miR952b,0.0892;
1024	1	0.0767	ppt-miR1024a,0.0767;
1026	1	8.9684	ppt-miR1026a,8.9684;
1042	1	0.0892	ppt-miR1042-5p,0.0892;
1047	1	0.0922	ppt-miR1047-5p,0.0922;
1048	1	0.0878	ppt-miR1048-3p,0.0878;
1052	1	0.0898	ppt-miR1052,0.0898;
1061	1	0.0801	ppt-miR1061-5p,0.0801;
1065	1	0.0898	ppt-miR1065,0.0898;
1078	2	0.2748	ppt-miR1078,0.0995;ssl-miR1078,0.1753;
1081	1	0.0801	smo-miR1081,0.0801;
1091	1	0.0972	smo-miR1091,0.0972;
1094	1	0.0878	smo-miR1094a,0.0878;
1098	1	0.1733	smo-miR1098,0.1733;
1109	1	0.1676	smo-miR1109,0.1676;
1128	2	0.4373	tae-miR1128,0.0922;ssp-miR1128,0.3451;
1130	1	0.3473	tae-miR1130b-3p,0.3473;
1133	1	0.0878	tae-miR1133,0.0878;
1134	2	0.4468	tae-miR1134,0.2671;far-miR1134,0.1797;
1137	2	0.1655	tae-miR1137a,0.0888;tae-miR1137b-5p,0.0767;
1139	1	0.0856	bdi-miR1139,0.0856;
1140	1	3.3816	bna-miR1140,3.3816;
1149	1	0.0856	cre-miR1149.2,0.0856;
1151	1	0.0922	cre-miR1151b-3p,0.0922;
1161	1	0.0834	cre-miR1161a,0.0834;
1167	1	0.0877	cre-miR1167,0.0877;
1169	1	0.0801	cre-miR1169-3p,0.0801;
1170	1	0.0929	cre-miR1170.1,0.0929;
1171	1	0.0878	cre-miR1171,0.0878;
1172	1	0.0875	cre-miR1172.1,0.0875;
1211	1	0.1674	ppt-miR1211-5p,0.1674;
1212	1	0.0888	ppt-miR1212,0.0888;
1425	1	0.0898	osa-miR1425-3p,0.0898;
1426	1	0.4272	osa-miR1426,0.4272;
1436	1	0.2731	hvu-miR1436,0.2731;
1437	1	0.0801	osa-miR1437b-5p,0.0801;
1439	1	0.6214	osa-miR1439,0.6214;
1440	1	0.0818	osa-miR1440a,0.0818;
1446	2	0.169	ptc-miR1446a,0.0856;nta-miR1446,0.0834;
1509	1	0.089	gma-miR1509a,0.089;
1510	1	0.1767	mtr-miR1510a-3p,0.1767;
1511	3	19.6517	gma-miR1511,15.837;ppe-miR1511-5p,0.1698;ppe-miR1511-3p,3.6449;
1516	1	0.1546	gma-miR1516a-5p,0.1546;
1520	1	0.1864	gma-miR1520q,0.1864;
1523	1	0.1821	gma-miR1523b,0.1821;
1530	1	0.0856	gma-miR1530,0.0856;
1531	1	0.0834	gma-miR1531-3p,0.0834;
1862	1	0.0931	osa-miR1862e,0.0931;
1863	2	1.562	pab-miR1863,0.7225;cme-miR1863,0.8395;
1873	1	0.1752	osa-miR1873,0.1752;
1885	2	62.8645	bra-miR1885a,0.2595;bra-miR1885b,62.605;
1886	1	0.0931	stu-miR1886h,0.0931;
2055	1	0.0801	osa-miR2055,0.0801;
2091	1	0.0898	osa-miR2091-5p,0.0898;
2098	1	0.0898	osa-miR2098-5p,0.0898;
2108	1	0.4526	gma-miR2108b,0.4526;
2111	4	1.0018	mtr-miR2111g-3p,0.0974;aly-miR2111a-5p,0.0922;aly-miR2111b-3p,0.0972;bra-miR2111-3p,0.715;
2112	1	0.1773	aly-miR2112-5p,0.1773;
2118	2	0.1786	zma-miR2118f,0.0898;gma-miR2118a-3p,0.0888;
2122	1	0.0767	osa-miR2122,0.0767;
2275	3	5.2519	zma-miR2275b-5p,0.0877;zma-miR2275c-5p,0.4256;ata-miR2275b-5p,4.7386;
2592	1	0.1391	mtr-miR2592br-5p,0.1391;
2619	1	0.0892	mtr-miR2619b-5p,0.0892;
2633	1	0.0995	mtr-miR2633,0.0995;
2634	1	0.0892	mtr-miR2634,0.0892;
2641	1	0.2745	mtr-miR2641,0.2745;
2645	1	0.1905	mtr-miR2645,0.1905;
2673	1	0.5139	mtr-miR2673a,0.5139;
2871	1	0.186	osa-miR2871a-3p,0.186;
2873	2	0.6593	osa-miR2873b,0.4304;osa-miR2873c,0.2289;
2916	1	1313.41	peu-miR2916,1313.4083;
2925	1	0.0878	osa-miR2925,0.0878;
2933	1	0.1797	ath-miR2933a,0.1797;
2938	1	0.0624	ath-miR2938,0.0624;
3434	2	0.1862	aly-miR3434-5p,0.0974;aly-miR3434-3p,0.0888;
3437	1	0.089	aly-miR3437-5p,0.089;
3439	1	0.0995	aly-miR3439-3p,0.0995;
3441	2	0.1747	aly-miR3441-5p.2,0.0929;aly-miR3441-3p.2,0.0818;
3444	1	0.2742	aly-miR3444a-5p,0.2742;
3447	1	0.2727	aly-miR3447-3p,0.2727;
3512	1	0.0878	ahy-miR3512,0.0878;
3522	1	0.0801	gso-miR3522a,0.0801;
3623	2	0.2319	vvi-miR3623-5p,0.1695;vvi-miR3623-3p,0.0624;
3624	1	0.6183	vvi-miR3624-5p,0.6183;
3628	1	0.0834	vvi-miR3628-5p,0.0834;
3630	3	13.9034	vvi-miR3630-5p,1.0272;vvi-miR3630-3p,2.7249;han-miR3630-3p,10.1513;
3633	1	0.1722	vvi-miR3633a-5p,0.1722;
3693	1	0.0878	pab-miR3693,0.0878;
3711	1	157.776	pab-miR3711,157.7757;
3932	1	0.0898	ath-miR3932b-5p,0.0898;
4343	1	0.8591	gma-miR4343a,0.8591;
4361	1	0.0878	gma-miR4361,0.0878;
4378	1	0.2707	gma-miR4378a,0.2707;
4389	1	0.0856	gma-miR4389,0.0856;
4400	1	0.0972	gma-miR4400,0.0972;
4409	1	0.1766	gma-miR4409,0.1766;
4415	2	1.8238	gma-miR4415a-5p,0.0898;gma-miR4415a-3p,1.734;
4993	1	0.0624	gma-miR4993,0.0624;
4995	1	136.338	gma-miR4995,136.3382;
4996	1	0.0801	gma-miR4996,0.0801;
5020	1	0.0929	ath-miR5020a,0.0929;
5021	1	1.4035	ath-miR5021,1.4035;
5032	1	0.0929	gma-miR5032,0.0929;
5038	1	0.0856	gma-miR5038a,0.0856;
5041	1	0.1696	gma-miR5041-5p,0.1696;
5048	1	0.2677	tae-miR5048-5p,0.2677;
5049	2	1.0677	hvu-miR5049f,0.0875;tae-miR5049-3p,0.9802;
5054	1	0.3152	bdi-miR5054,0.3152;
5055	1	2.9349	bdi-miR5055,2.9349;
5057	1	0.5109	bdi-miR5057,0.5109;
5062	1	0.0878	ata-miR5062a-5p,0.0878;
5075	1	0.2622	osa-miR5075,0.2622;
5077	1	504.798	osa-miR5077,504.7978;
5079	1	0.3661	osa-miR5079a,0.3661;
5083	1	5013.69	osa-miR5083,5013.6873;
5139	1	4.5407	rgl-miR5139,4.5407;
5141	1	1.9888	rgl-miR5141,1.9888;
5149	1	0.9084	osa-miR5149,0.9084;
5150	1	0.0877	osa-miR5150-3p,0.0877;
5152	1	0.0624	osa-miR5152-5p,0.0624;
5153	1	4.1649	osa-miR5153,4.1649;
5161	1	8.3283	osa-miR5161,8.3283;
5163	2	0.3255	bdi-miR5163b-5p,0.2367;bdi-miR5163b-3p,0.0888;
5168	1	0.2706	ata-miR5168-3p,0.2706;
5174	4	15.0639	bdi-miR5174e-5p.2,6.8116;bdi-miR5174e-3p.2,7.1287;bdi-miR5174b-5p,0.0878;bdi-miR5174d-5p,1.0358;
5175	1	0.1819	bdi-miR5175a,0.1819;
5179	1	0.0767	bdi-miR5179,0.0767;
5180	1	0.1806	bdi-miR5180a,0.1806;
5183	1	0.0834	bdi-miR5183,0.0834;
5185	1	0.0875	bdi-miR5185a-5p,0.0875;
5221	1	0.0624	mtr-miR5221,0.0624;
5224	1	0.0767	mtr-miR5224b,0.0767;
5227	1	0.1706	mtr-miR5227,0.1706;
5239	1	0.0767	mtr-miR5239,0.0767;
5254	1	0.0624	mtr-miR5254,0.0624;
5256	1	0.0818	mtr-miR5256,0.0818;
5303	2	0.1769	sly-miR5303,0.0877;stu-miR5303h,0.0892;
5337	1	0.1501	osa-miR5337a,0.1501;
5338	1	0.0818	osa-miR5338,0.0818;
5340	1	0.0972	osa-miR5340,0.0972;
5368	1	1466.07	gma-miR5368,1466.0706;
5374	1	0.0892	gma-miR5374-3p,0.0892;
5376	1	0.0931	gma-miR5376,0.0931;
5378	1	0.1748	gma-miR5378,0.1748;
5380	1	0.0892	gma-miR5380c,0.0892;
5381	1	0.0818	sbi-miR5381,0.0818;
5385	1	0.0767	sbi-miR5385,0.0767;
5498	1	0.0818	osa-miR5498,0.0818;
5509	1	0.0995	osa-miR5509,0.0995;
5521	1	0.0972	osa-miR5521,0.0972;
5523	1	1.0404	osa-miR5523,1.0404;
5528	1	0.0898	osa-miR5528,0.0898;
5532	1	0.1827	osa-miR5532,0.1827;
5534	2	0.2566	osa-miR5534a,0.0922;osa-miR5534b,0.1644;
5537	1	0.0898	osa-miR5537,0.0898;
5538	1	1.2553	osa-miR5538,1.2553;
5556	1	0.0834	mtr-miR5556-3p,0.0834;
5559	1	0.0818	mtr-miR5559-3p,0.0818;
5561	1	0.0856	mtr-miR5561-5p,0.0856;
5564	1	0.1712	sbi-miR5564b,0.1712;
5565	1	0.1883	sbi-miR5565a,0.1883;
5568	3	0.9211	sbi-miR5568g-3p,0.7449;sbi-miR5568c-5p,0.0767;sbi-miR5568c-3p,0.0995;
5573	1	0.0898	rgl-miR5573,0.0898;
5574	1	0.3685	rgl-miR5574,0.3685;
5629	1	0.7921	ath-miR5629,0.7921;
5630	1	0.0974	ath-miR5630a,0.0974;
5635	1	0.2737	ath-miR5635a,0.2737;
5639	1	0.0818	ath-miR5639-5p,0.0818;
5650	1	0.4475	ath-miR5650,0.4475;
5653	1	0.0898	ath-miR5653,0.0898;
5654	2	89.6059	ath-miR5654-3p,23.0288;bra-miR5654a,66.5771;
5655	1	0.2622	ath-miR5655,0.2622;
5658	1	35.8559	ath-miR5658,35.8559;
5662	1	0.0931	ath-miR5662,0.0931;
5663	1	0.0892	ath-miR5663-3p,0.0892;
5667	1	0.089	gma-miR5667-3p,0.089;
5675	1	0.1598	gma-miR5675,0.1598;
5711	1	4.3263	bra-miR5711,4.3263;
5713	1	0.0878	bra-miR5713,0.0878;
5717	1	0.4796	bra-miR5717,0.4796;
5718	1	4.3827	bra-miR5718,4.3827;
5719	1	11.0484	bra-miR5719,11.0484;
5721	1	1.3579	bra-miR5721,1.3579;
5723	1	1.4732	bra-miR5723,1.4732;
5724	1	0.2192	bra-miR5724,0.2192;
5725	1	2.5459	bra-miR5725,2.5459;
5740	1	0.0767	mtr-miR5740,0.0767;
5763	1	0.0801	gma-miR5763a,0.0801;
5773	1	0.0931	gma-miR5773,0.0931;
5774	1	0.5494	gma-miR5774a,0.5494;
5776	1	0.0877	gma-miR5776,0.0877;
5780	1	0.0888	gma-miR5780c,0.0888;
5788	1	0.0878	osa-miR5788,0.0878;
5798	1	0.0888	osa-miR5798,0.0888;
5813	1	0.0624	osa-miR5813,0.0624;
6025	1	0.5356	nta-miR6025a,0.5356;
6028	1	0.0995	bna-miR6028,0.0995;
6029	1	54.4911	bna-miR6029,54.4911;
6030	1	116.253	bna-miR6030,116.2532;
6031	1	20.7268	bna-miR6031,20.7268;
6032	1	0.0818	bra-miR6032-3p,0.0818;
6034	1	1.8975	bna-miR6034,1.8975;
6035	1	0.1698	bna-miR6035,0.1698;
6108	1	0.0875	cca-miR6108e-3p,0.0875;
6109	1	0.1872	cca-miR6109,0.1872;
6113	1	0.0892	cca-miR6113,0.0892;
6116	1	0.0818	cca-miR6116-3p,0.0818;
6135	2	0.3343	pgi-miR6135a,0.0898;pgi-miR6135k,0.2445;
6139	1	0.1775	pgi-miR6139,0.1775;
6140	1	0.0878	pgi-miR6140d,0.0878;
6143	1	0.0892	pgi-miR6143a,0.0892;
6147	1	0.0834	nta-miR6147,0.0834;
6149	2	0.1773	stu-miR6149-5p,0.0972;stu-miR6149-3p,0.0801;
6151	1	0.0878	nta-miR6151g,0.0878;
6153	1	0.0767	nta-miR6153,0.0767;
6164	1	0.0624	nta-miR6164a,0.0624;
6167	1	1.1329	hbr-miR6167,1.1329;
6169	1	0.9601	hbr-miR6169,0.9601;
6170	1	0.0834	hbr-miR6170,0.0834;
6173	1	106.752	hbr-miR6173,106.7517;
6174	1	0.0767	hbr-miR6174,0.0767;
6190	1	0.0878	hvu-miR6190,0.0878;
6196	1	0.0878	hvu-miR6196,0.0878;
6198	1	0.0888	hvu-miR6198,0.0888;
6199	1	0.0878	hvu-miR6199,0.0878;
6214	1	0.5252	hvu-miR6214,0.5252;
6221	1	0.0767	sbi-miR6221-3p,0.0767;
6263	1	0.1522	ppe-miR6263,0.1522;
6264	1	1.2727	ppe-miR6264,1.2727;
6267	2	0.186	ppe-miR6267a,0.0972;ppe-miR6267c-5p,0.0888;
6271	1	0.0972	ppe-miR6271,0.0972;
6276	1	0.0929	ppe-miR6276,0.0929;
6279	1	0.3292	ppe-miR6279,0.3292;
6280	1	0.0624	ppe-miR6280,0.0624;
6281	1	0.312	ppe-miR6281,0.312;
6295	1	0.1787	ppe-miR6295,0.1787;
6300	1	51.2468	gma-miR6300,51.2468;
6429	1	0.0878	ptc-miR6429,0.0878;
6443	1	0.0929	ptc-miR6443,0.0929;
6462	1	0.0877	ptc-miR6462a,0.0877;
6473	1	0.0888	ptc-miR6473,0.0888;
6476	1	0.0974	ptc-miR6476a,0.0974;
6478	1	151.077	ptc-miR6478,151.0769;
6483	1	55.1698	hbr-miR6483,55.1698;
6485	1	4.1633	hbr-miR6485,4.1633;
7484	1	0.0898	gra-miR7484e,0.0898;
7488	1	0.0878	ghr-miR7488,0.0878;
7490	1	0.0931	ghr-miR7490,0.0931;
7492	1	0.0931	gra-miR7492g,0.0931;
7502	2	0.1546	gra-miR7502e,0.0624;gra-miR7502f,0.0922;
7504	1	0.0974	gra-miR7504c,0.0974;
7517	1	0.0898	lja-miR7517,0.0898;
7528	1	0.0856	lja-miR7528,0.0856;
7539	1	0.6161	lja-miR7539,0.6161;
7545	1	0.0767	lja-miR7545,0.0767;
7693	1	0.0922	osa-miR7693-3p,0.0922;
7696	1	0.0834	mtr-miR7696a-3p,0.0834;
7701	1	0.0929	mtr-miR7701-3p,0.0929;
7712	1	0.0801	bdi-miR7712-3p,0.0801;
7726	1	0.0892	bdi-miR7726b-3p,0.0892;
7731	1	0.089	bdi-miR7731-3p,0.089;
7732	1	0.0995	bdi-miR7732-5p,0.0995;
7738	1	0.0972	bdi-miR7738-5p,0.0972;
7741	1	0.0892	bdi-miR7741-5p.2,0.0892;
7742	1	0.0801	bdi-miR7742-5p,0.0801;
7760	1	0.2695	bdi-miR7760-5p,0.2695;
7761	1	0.0878	bdi-miR7761-5p,0.0878;
7767	1	19.3027	bdi-miR7767-5p,19.3027;
7769	1	0.1689	bdi-miR7769-5p,0.1689;
7776	2	0.1821	bdi-miR7776-5p.2,0.089;bdi-miR7776-3p.1,0.0931;
7777	1	0.0767	bdi-miR7777-5p.1,0.0767;
7782	1	4.9292	bdi-miR7782-3p,4.9292;
7798	1	0.5975	rgl-miR7798,0.5975;
7801	1	0.0878	rgl-miR7801,0.0878;
7806	1	0.2334	rgl-miR7806,0.2334;
7812	1	0.0767	ptc-miR7812,0.0767;
7828	1	0.0818	ptc-miR7828,0.0818;
7832	1	0.0834	ptc-miR7832,0.0834;
7836	1	0.089	ptc-miR7836,0.089;
7994	1	0.0875	stu-miR7994b-5p,0.0875;
8005	2	16.037	stu-miR8005a,15.5242;stu-miR8005b-5p,0.5128;
8021	1	0.0898	stu-miR8021,0.0898;
8030	1	0.0898	stu-miR8030-3p,0.0898;
8035	1	0.0767	stu-miR8035,0.0767;
8039	1	0.2611	stu-miR8039,0.2611;
8051	1	0.0834	stu-miR8051-3p,0.0834;
8123	1	0.089	ppe-miR8123-3p,0.089;
8126	1	0.0995	ppe-miR8126-5p,0.0995;
8135	1	0.1533	cpa-miR8135,0.1533;
8155	1	32.0863	cpa-miR8155,32.0863;
8165	1	0.2773	ath-miR8165,0.2773;
8172	1	0.3476	ath-miR8172,0.3476;
8174	1	0.0888	ath-miR8174,0.0888;
8175	1	16.1573	ath-miR8175,16.1573;
8176	1	2.462	ath-miR8176,2.462;
8182	1	0.0767	ath-miR8182,0.0767;
8654	1	0.0898	gra-miR8654a,0.0898;
8661	1	0.58	gra-miR8661,0.58;
8676	1	0.2698	gra-miR8676,0.2698;
8710	1	0.259	gra-miR8710a,0.259;
8717	1	0.1766	gra-miR8717,0.1766;
8721	1	0.0929	gra-miR8721a,0.0929;
8742	1	0.3378	gra-miR8742a,0.3378;
8764	1	0.0875	gra-miR8764,0.0875;
8767	1	0.0922	gra-miR8767a,0.0922;
8776	1	0.186	gra-miR8776a,0.186;
9408	1	0.1533	bol-miR9408,0.1533;
9409	1	0.0767	bol-miR9409,0.0767;
9410	1	5.0997	bol-miR9410,5.0997;
9411	1	0.6124	bol-miR9411,0.6124;
9473	2	0.1808	sly-miR9473-5p,0.0877;sly-miR9473-3p,0.0931;
9476	1	0.2105	sly-miR9476-3p,0.2105;
9479	1	0.0856	sly-miR9479-5p,0.0856;
9481	1	0.0801	bdi-miR9481b,0.0801;
9482	1	0.0875	bdi-miR9482,0.0875;
9484	1	4.1624	bdi-miR9484,4.1624;
9493	1	0.5407	bdi-miR9493,0.5407;
9494	1	0.5207	bdi-miR9494,0.5207;
9552	2	1.1728	bra-miR9552a-3p,0.1885;bra-miR9552b-3p,0.9843;
9553	1	0.23	bra-miR9553-3p,0.23;
9554	1	0.0898	bra-miR9554-5p,0.0898;
9555	3	4.2896	bra-miR9555a-5p,0.0888;bra-miR9555a-3p,1.0034;bra-miR9555b-5p,3.1974;
9556	1	0.6839	bra-miR9556-5p,0.6839;
9557	2	36.4352	bra-miR9557-5p,36.2733;bra-miR9557-3p,0.1619;
9558	2	3.0759	bra-miR9558-5p,0.3467;bra-miR9558-3p,2.7292;
9559	1	0.0929	bra-miR9559-5p,0.0929;
9560	3	6.352	bra-miR9560a-5p,4.1957;bra-miR9560a-3p,0.4894;bra-miR9560b-3p,1.6669;
9562	2	0.1778	bra-miR9562-5p,0.089;bra-miR9562-3p,0.0888;
9563	4	65.0587	bra-miR9563a-5p,30.4589;bra-miR9563a-3p,3.5298;bra-miR9563b-5p,30.9007;bra-miR9563b-3p,0.1693;
9565	2	0.3543	bra-miR9565-5p,0.0856;bra-miR9565-3p,0.2687;
9568	2	0.5825	bra-miR9568-5p,0.4292;bra-miR9568-3p,0.1533;
9569	1	0.5154	bra-miR9569-5p,0.5154;
9652	1	0.0892	tae-miR9652-3p,0.0892;
9653	1	0.0974	tae-miR9653a-3p,0.0974;
9660	1	0.0624	tae-miR9660-5p,0.0624;
9662	1	0.0931	tae-miR9662a-3p,0.0931;
9665	1	0.6122	tae-miR9665-3p,0.6122;
9671	1	0.0892	tae-miR9671-5p,0.0892;
9673	1	0.0972	tae-miR9673-5p,0.0972;
9674	1	0.4489	ata-miR9674c-5p,0.4489;
9722	1	0.1516	gma-miR9722,0.1516;
9726	1	0.254	gma-miR9726,0.254;
9737	1	0.0888	gma-miR9737,0.0888;
9742	1	0.3438	gma-miR9742,0.3438;
9744	1	0.0974	gma-miR9744,0.0974;
9749	1	0.1776	gma-miR9749,0.1776;
9751	1	0.1887	gma-miR9751,0.1887;
9752	1	0.0767	gma-miR9752,0.0767;
9755	1	0.1442	gma-miR9755,0.1442;
9758	1	0.0898	gma-miR9758,0.0898;
9760	1	0.0898	gma-miR9760,0.0898;
9863	1	0.0875	ata-miR9863a-5p,0.0875;

## Sheet: G
Table G. Predicted target gene of miRNAs in rapeseed
miRNA	Target gene
aau-miR162	GSBRNA2T00150500001;GSBRNA2T00027308001;GSBRNA2T00048956001;GSBRNA2T00154435001;GSBRNA2T00085395001;GSBRNA2T00000934001
aau-miR168	GSBRNA2T00067060001;GSBRNA2T00067881001
aau-miR172	GSBRNA2T00001475001;GSBRNA2T00011935001;GSBRNA2T00091555001;GSBRNA2T00133140001;GSBRNA2T00036087001;GSBRNA2T00116818001;GSBRNA2T00047898001;GSBRNA2T00043244001;GSBRNA2T00013852001
aau-miR319	GSBRNA2T00034968001;GSBRNA2T00030217001;GSBRNA2T00112568001;GSBRNA2T00025745001;GSBRNA2T00017146001;GSBRNA2T00150797001;GSBRNA2T00131324001;GSBRNA2T00108683001
aau-miR396	GSBRNA2T00132470001;GSBRNA2T00053319001;GSBRNA2T00043309001;GSBRNA2T00144238001;GSBRNA2T00016414001;GSBRNA2T00129429001;GSBRNA2T00011519001;GSBRNA2T00117068001;GSBRNA2T00121476001;GSBRNA2T00021701001;GSBRNA2T00074341001;GSBRNA2T00141134001;GSBRNA2T00019267001;GSBRNA2T00109151001;GSBRNA2T00131024001;GSBRNA2T00100215001;GSBRNA2T00071333001;GSBRNA2T00126587001;GSBRNA2T00098678001;GSBRNA2T00129893001…
ahy-miR156a	GSBRNA2T00142280001;GSBRNA2T00102250001;GSBRNA2T00105779001;GSBRNA2T00152313001;GSBRNA2T00095467001;GSBRNA2T00088261001;GSBRNA2T00087887001;GSBRNA2T00089937001;GSBRNA2T00038356001;GSBRNA2T00066018001;GSBRNA2T00018836001;GSBRNA2T00076919001;GSBRNA2T00123166001;GSBRNA2T00101976001;GSBRNA2T00090412001;GSBRNA2T00082020001;GSBRNA2T00089936001;GSBRNA2T00135341001;GSBRNA2T00082768001;GSBRNA2T00117406001…
ahy-miR156b-3p	GSBRNA2T00040082001;GSBRNA2T00068252001;GSBRNA2T00089469001;GSBRNA2T00128304001
ahy-miR156b-5p	GSBRNA2T00135341001;GSBRNA2T00089936001;GSBRNA2T00105779001;GSBRNA2T00152313001;GSBRNA2T00123166001;GSBRNA2T00142280001;GSBRNA2T00098900001;GSBRNA2T00010840001;GSBRNA2T00117406001;GSBRNA2T00095467001;GSBRNA2T00088261001;GSBRNA2T00117407001;GSBRNA2T00050076001;GSBRNA2T00087887001;GSBRNA2T00142279001;GSBRNA2T00132740001;GSBRNA2T00084692001;GSBRNA2T00076919001;GSBRNA2T00053169001;GSBRNA2T00102380001…
ahy-miR156c	GSBRNA2T00089937001;GSBRNA2T00102380001;GSBRNA2T00034335001;GSBRNA2T00053169001;GSBRNA2T00096385001;GSBRNA2T00066018001;GSBRNA2T00038356001;GSBRNA2T00018836001;GSBRNA2T00055896001;GSBRNA2T00076919001;GSBRNA2T00132740001;GSBRNA2T00084692001;GSBRNA2T00142279001;GSBRNA2T00050076001;GSBRNA2T00087887001;GSBRNA2T00117407001;GSBRNA2T00095467001;GSBRNA2T00010840001;GSBRNA2T00082768001;GSBRNA2T00117406001…
ahy-miR159	GSBRNA2T00006425001;GSBRNA2T00085597001;GSBRNA2T00013029001;GSBRNA2T00132307001;GSBRNA2T00141937001;GSBRNA2T00055597001;GSBRNA2T00076567001
ahy-miR160-5p	GSBRNA2T00147919001;GSBRNA2T00146488001;GSBRNA2T00099262001;GSBRNA2T00089963001;GSBRNA2T00131843001;GSBRNA2T00118741001
ahy-miR167-5p	GSBRNA2T00059355001;GSBRNA2T00154261001
ahy-miR394	GSBRNA2T00038353001;GSBRNA2T00117403001;GSBRNA2T00113091001;GSBRNA2T00089940001;GSBRNA2T00142282001
ahy-miR398	GSBRNA2T00058681001
ahy-miR408-3p	GSBRNA2T00030811001;GSBRNA2T00073349001
aly-miR156a-5p	GSBRNA2T00082768001;GSBRNA2T00010840001;GSBRNA2T00117406001;GSBRNA2T00098900001;GSBRNA2T00142194001;GSBRNA2T00051269001;GSBRNA2T00101976001;GSBRNA2T00123166001;GSBRNA2T00089936001;GSBRNA2T00135341001;GSBRNA2T00082020001;GSBRNA2T00096385001;GSBRNA2T00103204001;GSBRNA2T00102380001;GSBRNA2T00034335001;GSBRNA2T00053169001;GSBRNA2T00055896001;GSBRNA2T00133120001;GSBRNA2T00084692001;GSBRNA2T00132740001…
aly-miR156d-3p	GSBRNA2T00124719001;GSBRNA2T00028718001;GSBRNA2T00144240001
aly-miR156e-3p	GSBRNA2T00017685001
aly-miR156g-3p	GSBRNA2T00054300001;GSBRNA2T00067748001;GSBRNA2T00092332001;GSBRNA2T00112106001;GSBRNA2T00040708001
aly-miR156g-5p	GSBRNA2T00142279001;GSBRNA2T00132740001;GSBRNA2T00084692001;GSBRNA2T00133120001;GSBRNA2T00117407001;GSBRNA2T00050076001;GSBRNA2T00034335001;GSBRNA2T00102380001;GSBRNA2T00053169001;GSBRNA2T00096385001;GSBRNA2T00055896001;GSBRNA2T00123166001;GSBRNA2T00101976001;GSBRNA2T00051269001;GSBRNA2T00082020001;GSBRNA2T00089936001;GSBRNA2T00135341001;GSBRNA2T00082768001;GSBRNA2T00010840001;GSBRNA2T00117406001…
aly-miR156h-3p	GSBRNA2T00078674001;GSBRNA2T00095467001;GSBRNA2T00017783001;GSBRNA2T00028275001;GSBRNA2T00045325001;GSBRNA2T00094165001;GSBRNA2T00056284001;GSBRNA2T00116153001
aly-miR156h-5p	GSBRNA2T00117406001;GSBRNA2T00082768001;GSBRNA2T00010840001;GSBRNA2T00098900001;GSBRNA2T00142194001;GSBRNA2T00123166001;GSBRNA2T00089936001;GSBRNA2T00135341001;GSBRNA2T00082020001;GSBRNA2T00096385001;GSBRNA2T00034335001;GSBRNA2T00102380001;GSBRNA2T00053169001;GSBRNA2T00055896001;GSBRNA2T00142279001;GSBRNA2T00132740001;GSBRNA2T00084692001;GSBRNA2T00117407001;GSBRNA2T00050076001;GSBRNA2T00088261001…
aly-miR157a-3p	GSBRNA2T00155831001;GSBRNA2T00121984001
aly-miR157c-3p	GSBRNA2T00073240001;GSBRNA2T00010072001;GSBRNA2T00095467001;GSBRNA2T00068382001
aly-miR157d-5p	GSBRNA2T00123166001;GSBRNA2T00082020001;GSBRNA2T00135341001;GSBRNA2T00089936001;GSBRNA2T00107415001;GSBRNA2T00117406001;GSBRNA2T00082768001;GSBRNA2T00010840001;GSBRNA2T00142194001;GSBRNA2T00098900001;GSBRNA2T00132740001;GSBRNA2T00084692001;GSBRNA2T00142279001;GSBRNA2T00050076001;GSBRNA2T00117407001;GSBRNA2T00102380001;GSBRNA2T00053169001;GSBRNA2T00034335001;GSBRNA2T00096385001;GSBRNA2T00055896001…
aly-miR158a-3p	GSBRNA2T00081600001;GSBRNA2T00115323001;GSBRNA2T00115321001
aly-miR158b-3p	GSBRNA2T00081600001;GSBRNA2T00115321001;GSBRNA2T00115323001;GSBRNA2T00119943001
aly-miR159b-3p	GSBRNA2T00009670001;GSBRNA2T00076567001;GSBRNA2T00055597001;GSBRNA2T00060517001;GSBRNA2T00075836001;GSBRNA2T00033843001;GSBRNA2T00013029001;GSBRNA2T00035579001
aly-miR159c-3p	GSBRNA2T00013029001
aly-miR159c-5p	GSBRNA2T00053353001;GSBRNA2T00037256001
aly-miR160a-5p	GSBRNA2T00147919001;GSBRNA2T00086041001;GSBRNA2T00089963001;GSBRNA2T00130264001;GSBRNA2T00118741001;GSBRNA2T00076844001;GSBRNA2T00146488001;GSBRNA2T00131843001;GSBRNA2T00099262001;GSBRNA2T00044758001
aly-miR160b-3p	GSBRNA2T00067458001;GSBRNA2T00099734001
aly-miR160c-3p	GSBRNA2T00130711001
aly-miR164a-5p	GSBRNA2T00078555001;GSBRNA2T00042526001;GSBRNA2T00106173001;GSBRNA2T00137582001;GSBRNA2T00102391001;GSBRNA2T00020292001;GSBRNA2T00041459001;GSBRNA2T00093660001;GSBRNA2T00032467001;GSBRNA2T00016646001;GSBRNA2T00009956001;GSBRNA2T00051813001;GSBRNA2T00023746001;GSBRNA2T00147225001;GSBRNA2T00108261001;GSBRNA2T00028210001;GSBRNA2T00123768001;GSBRNA2T00071676001;GSBRNA2T00004489001;GSBRNA2T00074690001…
aly-miR164b-3p	GSBRNA2T00003266001
aly-miR164c-5p	GSBRNA2T00123768001;GSBRNA2T00071676001;GSBRNA2T00108261001;GSBRNA2T00028210001;GSBRNA2T00074690001;GSBRNA2T00137735001;GSBRNA2T00075573001;GSBRNA2T00004489001;GSBRNA2T00041459001;GSBRNA2T00093660001;GSBRNA2T00032467001;GSBRNA2T00137582001;GSBRNA2T00102391001;GSBRNA2T00020292001;GSBRNA2T00106173001;GSBRNA2T00078555001;GSBRNA2T00042526001;GSBRNA2T00023746001;GSBRNA2T00051813001;GSBRNA2T00009956001
aly-miR165a-3p	GSBRNA2T00001430001;GSBRNA2T00107329001;GSBRNA2T00088278001;GSBRNA2T00050237001;GSBRNA2T00088471001;GSBRNA2T00031186001;GSBRNA2T00141380001;GSBRNA2T00098397001;GSBRNA2T00114236001;GSBRNA2T00007629001;GSBRNA2T00040012001;GSBRNA2T00047827001;GSBRNA2T00077008001;GSBRNA2T00081269001;GSBRNA2T00113748001;GSBRNA2T00029833001;GSBRNA2T00047098001
aly-miR165a-5p	GSBRNA2T00143487001;GSBRNA2T00008727001;GSBRNA2T00055506001
aly-miR165b-5p	GSBRNA2T00094891001;GSBRNA2T00021910001;GSBRNA2T00115437001;GSBRNA2T00094892001;GSBRNA2T00005339001;GSBRNA2T00012711001;GSBRNA2T00090277001;GSBRNA2T00001832001;GSBRNA2T00135372001;GSBRNA2T00117188001;GSBRNA2T00058791001;GSBRNA2T00038892001
aly-miR166a-3p	GSBRNA2T00040012001;GSBRNA2T00098397001;GSBRNA2T00007629001;GSBRNA2T00114236001;GSBRNA2T00081269001;GSBRNA2T00077008001;GSBRNA2T00047827001;GSBRNA2T00001430001;GSBRNA2T00031186001;GSBRNA2T00029833001;GSBRNA2T00088471001;GSBRNA2T00088278001;GSBRNA2T00113748001
aly-miR167c-5p	GSBRNA2T00033023001
aly-miR169b-5p	GSBRNA2T00078112001
aly-miR169h-3p	GSBRNA2T00077438001;GSBRNA2T00156834001;GSBRNA2T00029535001;GSBRNA2T00148553001;GSBRNA2T00103323001;GSBRNA2T00050119001;GSBRNA2T00069956001;GSBRNA2T00029531001;GSBRNA2T00066208001;GSBRNA2T00122505001;GSBRNA2T00043696001;GSBRNA2T00111107001
aly-miR169h-5p	GSBRNA2T00103373001
aly-miR169i-3p	GSBRNA2T00100694001;GSBRNA2T00030322001;GSBRNA2T00070314001;GSBRNA2T00132769001;GSBRNA2T00103323001
aly-miR169j-3p	GSBRNA2T00144434001;GSBRNA2T00076549001;GSBRNA2T00077039001;GSBRNA2T00066208001;GSBRNA2T00064557001;GSBRNA2T00103323001;GSBRNA2T00100694001;GSBRNA2T00122505001;GSBRNA2T00025446001
aly-miR169n-3p	GSBRNA2T00032058001;GSBRNA2T00147157001;GSBRNA2T00027017001;GSBRNA2T00103323001;GSBRNA2T00125254001;GSBRNA2T00121940001;GSBRNA2T00089776001;GSBRNA2T00155768001;GSBRNA2T00145115001;GSBRNA2T00120156001;GSBRNA2T00094061001;GSBRNA2T00057569001;GSBRNA2T00111805001;GSBRNA2T00014794001;GSBRNA2T00021265001;GSBRNA2T00067670001
aly-miR170-3p	GSBRNA2T00101513001;GSBRNA2T00129274001;GSBRNA2T00109328001;GSBRNA2T00037888001;GSBRNA2T00138967001;GSBRNA2T00067696001;GSBRNA2T00149190001;GSBRNA2T00037887001;GSBRNA2T00089357001;GSBRNA2T00077460001;GSBRNA2T00018011001;GSBRNA2T00070834001
aly-miR170-5p	GSBRNA2T00097967001;GSBRNA2T00129274001
aly-miR171a-3p	GSBRNA2T00129274001;GSBRNA2T00109328001;GSBRNA2T00101513001;GSBRNA2T00018011001;GSBRNA2T00077460001;GSBRNA2T00070834001;GSBRNA2T00089357001;GSBRNA2T00149190001;GSBRNA2T00037887001;GSBRNA2T00067696001;GSBRNA2T00138967001;GSBRNA2T00037888001
aly-miR171b-3p	GSBRNA2T00067696001;GSBRNA2T00138967001;GSBRNA2T00037888001;GSBRNA2T00089357001;GSBRNA2T00070834001;GSBRNA2T00018011001;GSBRNA2T00077460001;GSBRNA2T00149190001;GSBRNA2T00037887001;GSBRNA2T00101513001
aly-miR172a-3p	GSBRNA2T00124534001;GSBRNA2T00118765001;GSBRNA2T00091555001;GSBRNA2T00070444001;GSBRNA2T00112432001;GSBRNA2T00116818001;GSBRNA2T00101683001;GSBRNA2T00047898001;GSBRNA2T00043244001;GSBRNA2T00009204001;GSBRNA2T00001475001;GSBRNA2T00011935001;GSBRNA2T00069921001;GSBRNA2T00133140001;GSBRNA2T00036087001;GSBRNA2T00138851001;GSBRNA2T00012567001;GSBRNA2T00108914001;GSBRNA2T00013852001;GSBRNA2T00090011001
aly-miR172b-5p	GSBRNA2T00034233001;GSBRNA2T00091555001
aly-miR172c-3p	GSBRNA2T00091555001;GSBRNA2T00070444001;GSBRNA2T00116818001;GSBRNA2T00098616001;GSBRNA2T00112432001;GSBRNA2T00124534001;GSBRNA2T00057889001;GSBRNA2T00118765001;GSBRNA2T00101683001;GSBRNA2T00047898001;GSBRNA2T00043244001;GSBRNA2T00130274001;GSBRNA2T00133140001;GSBRNA2T00069921001;GSBRNA2T00036087001;GSBRNA2T00001475001;GSBRNA2T00126444001;GSBRNA2T00009204001;GSBRNA2T00011935001;GSBRNA2T00013852001…
aly-miR172c-5p	GSBRNA2T00003670001;GSBRNA2T00131004001;GSBRNA2T00021757001;GSBRNA2T00141929001;GSBRNA2T00085987001;GSBRNA2T00091555001;GSBRNA2T00057098001
aly-miR172e-3p	GSBRNA2T00091555001;GSBRNA2T00070444001;GSBRNA2T00112432001;GSBRNA2T00116818001;GSBRNA2T00124534001;GSBRNA2T00118765001;GSBRNA2T00101683001;GSBRNA2T00047898001;GSBRNA2T00043244001;GSBRNA2T00012388001;GSBRNA2T00133140001;GSBRNA2T00069921001;GSBRNA2T00036087001;GSBRNA2T00001475001;GSBRNA2T00009204001;GSBRNA2T00011935001;GSBRNA2T00090011001;GSBRNA2T00013852001;GSBRNA2T00138851001;GSBRNA2T00108914001…
aly-miR172e-5p	GSBRNA2T00034233001;GSBRNA2T00043706001;GSBRNA2T00029539001
aly-miR2111a-5p	GSBRNA2T00078107001;GSBRNA2T00056158001;GSBRNA2T00006840001;GSBRNA2T00040394001
aly-miR2111b-3p	GSBRNA2T00076816001
aly-miR319b-5p	GSBRNA2T00116698001
aly-miR319c-3p	GSBRNA2T00104852001;GSBRNA2T00027052001;GSBRNA2T00123757001;GSBRNA2T00075987001;GSBRNA2T00051824001;GSBRNA2T00009950001;GSBRNA2T00120112001;GSBRNA2T00137591001
aly-miR3434-3p	GSBRNA2T00155897001
aly-miR3434-5p	GSBRNA2T00041569001;GSBRNA2T00042234001;GSBRNA2T00124411001;GSBRNA2T00020208001
aly-miR3441-3p.2	GSBRNA2T00109345001;GSBRNA2T00013835001;GSBRNA2T00022939001
aly-miR3441-5p.2	GSBRNA2T00121086001
aly-miR3444a-5p	GSBRNA2T00111034001;GSBRNA2T00124399001;GSBRNA2T00041551001;GSBRNA2T00102113001;GSBRNA2T00113008001
aly-miR390a-5p	GSBRNA2T00100683001
aly-miR391-3p	GSBRNA2T00013230001
aly-miR393a-3p	GSBRNA2T00084850001;GSBRNA2T00053656001
aly-miR393a-5p	GSBRNA2T00002593001;GSBRNA2T00049537001;GSBRNA2T00056205001;GSBRNA2T00017993001;GSBRNA2T00142647001;GSBRNA2T00155732001;GSBRNA2T00040435001;GSBRNA2T00015239001;GSBRNA2T00011885001;GSBRNA2T00090425001;GSBRNA2T00099120001;GSBRNA2T00047444001;GSBRNA2T00018495001;GSBRNA2T00035465001;GSBRNA2T00127156001;GSBRNA2T00018276001;GSBRNA2T00080465001
aly-miR395b-3p	GSBRNA2T00068998001;GSBRNA2T00158112001;GSBRNA2T00018810001;GSBRNA2T00050370001;GSBRNA2T00103928001;GSBRNA2T00127865001;GSBRNA2T00135917001;GSBRNA2T00143530001;GSBRNA2T00102761001;GSBRNA2T00143531001
aly-miR395b-5p	GSBRNA2T00054630001
aly-miR395c-3p	GSBRNA2T00158112001;GSBRNA2T00068998001;GSBRNA2T00136887001;GSBRNA2T00143530001;GSBRNA2T00102761001;GSBRNA2T00135917001;GSBRNA2T00127865001;GSBRNA2T00143531001;GSBRNA2T00050370001;GSBRNA2T00018810001;GSBRNA2T00103928001
aly-miR395d-3p	GSBRNA2T00103928001;GSBRNA2T00050370001;GSBRNA2T00018810001;GSBRNA2T00143531001;GSBRNA2T00135917001;GSBRNA2T00127865001;GSBRNA2T00143530001;GSBRNA2T00102761001;GSBRNA2T00068998001;GSBRNA2T00158112001
aly-miR395e-5p	GSBRNA2T00142773001
aly-miR396b-5p	GSBRNA2T00012108001;GSBRNA2T00093823001;GSBRNA2T00037328001;GSBRNA2T00157547001;GSBRNA2T00047120001;GSBRNA2T00051008001;GSBRNA2T00141902001;GSBRNA2T00012844001;GSBRNA2T00085720001;GSBRNA2T00063253001
aly-miR397a-5p	GSBRNA2T00116916001;GSBRNA2T00047955001;GSBRNA2T00080011001;GSBRNA2T00001485001;GSBRNA2T00155307001;GSBRNA2T00152742001;GSBRNA2T00005397001;GSBRNA2T00037730001;GSBRNA2T00066252001
aly-miR398a-3p	GSBRNA2T00058681001
aly-miR398a-5p	GSBRNA2T00127707001
aly-miR399a-3p	GSBRNA2T00066964001
aly-miR399b-3p	GSBRNA2T00035884001
aly-miR399h-5p	GSBRNA2T00150760001;GSBRNA2T00058241001;GSBRNA2T00006852001;GSBRNA2T00128379001
aly-miR400-5p	GSBRNA2T00000121001;GSBRNA2T00068622001;GSBRNA2T00086384001;GSBRNA2T00053449001;GSBRNA2T00115800001;GSBRNA2T00032766001;GSBRNA2T00042639001;GSBRNA2T00056434001;GSBRNA2T00040133001;GSBRNA2T00100423001;GSBRNA2T00135405001;GSBRNA2T00053450001;GSBRNA2T00093514001;GSBRNA2T00122128001;GSBRNA2T00001589001;GSBRNA2T00043404001;GSBRNA2T00057196001;GSBRNA2T00105100001;GSBRNA2T00057554001;GSBRNA2T00088308001…
aly-miR774a-3p.1	GSBRNA2T00100421001
aly-miR774b-3p	GSBRNA2T00002393001;GSBRNA2T00057486001
aly-miR822-5p	GSBRNA2T00006742001;GSBRNA2T00141872001;GSBRNA2T00029391001;GSBRNA2T00132388001;GSBRNA2T00124479001;GSBRNA2T00067479001
aly-miR824-3p	GSBRNA2T00119545001
aly-miR824-5p	GSBRNA2T00090225001;GSBRNA2T00130794001;GSBRNA2T00092702001;GSBRNA2T00099980001;GSBRNA2T00121299001
aly-miR834-5p	GSBRNA2T00139432001;GSBRNA2T00139426001
aly-miR835-3p	GSBRNA2T00029144001;GSBRNA2T00093291001
aly-miR837-5p	GSBRNA2T00083814001;GSBRNA2T00143035001;GSBRNA2T00123974001;GSBRNA2T00036317001;GSBRNA2T00040740001;GSBRNA2T00033306001;GSBRNA2T00036314001;GSBRNA2T00046889001;GSBRNA2T00082917001;GSBRNA2T00047052001
aly-miR838-5p	GSBRNA2T00088964001
aly-miR839-5p	GSBRNA2T00156716001;GSBRNA2T00128476001;GSBRNA2T00097374001;GSBRNA2T00032807001;GSBRNA2T00067904001;GSBRNA2T00056454001;GSBRNA2T00113797001
aly-miR845a-3p	GSBRNA2T00063448001;GSBRNA2T00150034001;GSBRNA2T00037492001;GSBRNA2T00003238001
aly-miR846-3p	GSBRNA2T00029831001;GSBRNA2T00056096001;GSBRNA2T00088286001;GSBRNA2T00072202001;GSBRNA2T00151578001;GSBRNA2T00083049001
aly-miR847-3p	GSBRNA2T00090499001;GSBRNA2T00044342001;GSBRNA2T00124801001;GSBRNA2T00005343001;GSBRNA2T00121034001;GSBRNA2T00036378001;GSBRNA2T00155258001
aly-miR847-5p	GSBRNA2T00114396001
aly-miR857-3p	GSBRNA2T00080665001;GSBRNA2T00008538001
aly-miR858-5p	GSBRNA2T00116969001;GSBRNA2T00140118001;GSBRNA2T00138889001;GSBRNA2T00057976001;GSBRNA2T00101627001;GSBRNA2T00143085001;GSBRNA2T00152653001;GSBRNA2T00093458001;GSBRNA2T00017484001;GSBRNA2T00092905001;GSBRNA2T00109519001
ama-miR156	GSBRNA2T00135341001;GSBRNA2T00089936001;GSBRNA2T00105779001;GSBRNA2T00152313001;GSBRNA2T00082020001;GSBRNA2T00142280001;GSBRNA2T00123166001;GSBRNA2T00101976001;GSBRNA2T00098900001;GSBRNA2T00142194001;GSBRNA2T00088261001;GSBRNA2T00010840001;GSBRNA2T00082768001;GSBRNA2T00117406001;GSBRNA2T00095467001;GSBRNA2T00117407001;GSBRNA2T00087887001;GSBRNA2T00050076001;GSBRNA2T00142279001;GSBRNA2T00084692001…
ama-miR396-3p	GSBRNA2T00070882001;GSBRNA2T00062314001;GSBRNA2T00088480001;GSBRNA2T00024612001;GSBRNA2T00055855001;GSBRNA2T00118955001;GSBRNA2T00060091001
aqc-miR159	GSBRNA2T00055597001;GSBRNA2T00076567001
aqc-miR160a	GSBRNA2T00146488001;GSBRNA2T00147919001;GSBRNA2T00118741001;GSBRNA2T00099262001;GSBRNA2T00089963001;GSBRNA2T00131843001
aqc-miR166a	GSBRNA2T00088471001;GSBRNA2T00029833001;GSBRNA2T00113748001;GSBRNA2T00088278001;GSBRNA2T00047827001;GSBRNA2T00077008001;GSBRNA2T00081269001;GSBRNA2T00007629001;GSBRNA2T00114236001;GSBRNA2T00098397001;GSBRNA2T00040012001;GSBRNA2T00031186001;GSBRNA2T00001430001
aqc-miR166c	GSBRNA2T00088278001;GSBRNA2T00050237001;GSBRNA2T00088471001;GSBRNA2T00107329001;GSBRNA2T00001430001;GSBRNA2T00115239001;GSBRNA2T00113748001;GSBRNA2T00029833001;GSBRNA2T00047098001;GSBRNA2T00031186001;GSBRNA2T00040012001;GSBRNA2T00114236001;GSBRNA2T00141380001;GSBRNA2T00007629001;GSBRNA2T00098397001;GSBRNA2T00081269001;GSBRNA2T00047827001;GSBRNA2T00077008001
aqc-miR167	GSBRNA2T00060998001;GSBRNA2T00031225001;GSBRNA2T00113721001;GSBRNA2T00124458001;GSBRNA2T00010891001;GSBRNA2T00114551001;GSBRNA2T00067506001;GSBRNA2T00150811001
aqc-miR169a	GSBRNA2T00103373001
aqc-miR171a	GSBRNA2T00101513001;GSBRNA2T00129274001;GSBRNA2T00109328001;GSBRNA2T00138967001;GSBRNA2T00067696001;GSBRNA2T00037888001;GSBRNA2T00070834001;GSBRNA2T00077460001;GSBRNA2T00089357001;GSBRNA2T00018011001;GSBRNA2T00037887001;GSBRNA2T00149190001
aqc-miR171f	GSBRNA2T00101513001;GSBRNA2T00138967001;GSBRNA2T00067696001;GSBRNA2T00037888001;GSBRNA2T00018011001;GSBRNA2T00077460001;GSBRNA2T00070834001;GSBRNA2T00089357001;GSBRNA2T00037887001;GSBRNA2T00149190001
aqc-miR172b	GSBRNA2T00124534001;GSBRNA2T00001475001;GSBRNA2T00011935001;GSBRNA2T00091555001;GSBRNA2T00133140001;GSBRNA2T00069921001;GSBRNA2T00116818001;GSBRNA2T00036087001;GSBRNA2T00112432001;GSBRNA2T00108914001;GSBRNA2T00012567001;GSBRNA2T00013852001;GSBRNA2T00047898001;GSBRNA2T00043244001
aqc-miR399	GSBRNA2T00035884001
aqc-miR477d	GSBRNA2T00043434001;GSBRNA2T00127459001;GSBRNA2T00024511001;GSBRNA2T00052380001;GSBRNA2T00078170001;GSBRNA2T00042544001;GSBRNA2T00127419001;GSBRNA2T00078196001;GSBRNA2T00070220001;GSBRNA2T00055433001;GSBRNA2T00049841001;GSBRNA2T00142141001;GSBRNA2T00080678001;GSBRNA2T00066537001;GSBRNA2T00086695001;GSBRNA2T00135081001;GSBRNA2T00151663001;GSBRNA2T00098554001;GSBRNA2T00118749001;GSBRNA2T00023277001…
ata-miR164a-5p	GSBRNA2T00123768001;GSBRNA2T00071676001;GSBRNA2T00028210001;GSBRNA2T00108261001;GSBRNA2T00075573001;GSBRNA2T00074690001;GSBRNA2T00137735001;GSBRNA2T00004489001;GSBRNA2T00102391001;GSBRNA2T00020292001;GSBRNA2T00137582001;GSBRNA2T00093660001;GSBRNA2T00032467001;GSBRNA2T00041459001;GSBRNA2T00042526001;GSBRNA2T00078555001;GSBRNA2T00106173001;GSBRNA2T00051813001;GSBRNA2T00023746001;GSBRNA2T00009956001
ata-miR164c-3p	GSBRNA2T00086880001;GSBRNA2T00148916001;GSBRNA2T00135961001;GSBRNA2T00015213001;GSBRNA2T00113464001;GSBRNA2T00114731001;GSBRNA2T00096214001
ata-miR166a-5p	GSBRNA2T00077270001;GSBRNA2T00141679001
ata-miR166c-3p	GSBRNA2T00001430001;GSBRNA2T00115239001;GSBRNA2T00031186001;GSBRNA2T00040012001;GSBRNA2T00007629001;GSBRNA2T00114236001;GSBRNA2T00098397001;GSBRNA2T00081269001;GSBRNA2T00077008001;GSBRNA2T00047827001;GSBRNA2T00088278001;GSBRNA2T00113748001;GSBRNA2T00029833001;GSBRNA2T00088471001
ata-miR166c-5p	GSBRNA2T00041881001;GSBRNA2T00103923001;GSBRNA2T00010938001;GSBRNA2T00088305001;GSBRNA2T00112126001
ata-miR166e-5p	GSBRNA2T00094891001;GSBRNA2T00013981001;GSBRNA2T00135372001;GSBRNA2T00145018001;GSBRNA2T00065610001;GSBRNA2T00094892001;GSBRNA2T00038892001
ata-miR169i-3p	GSBRNA2T00127144001;GSBRNA2T00103321001;GSBRNA2T00093858001;GSBRNA2T00103323001;GSBRNA2T00102545001;GSBRNA2T00156787001;GSBRNA2T00103307001;GSBRNA2T00049522001;GSBRNA2T00021187001;GSBRNA2T00120967001;GSBRNA2T00149306001;GSBRNA2T00017009001;GSBRNA2T00103296001
ata-miR172a-3p	GSBRNA2T00001475001;GSBRNA2T00009204001;GSBRNA2T00011935001;GSBRNA2T00133140001;GSBRNA2T00036087001;GSBRNA2T00138851001;GSBRNA2T00012567001;GSBRNA2T00084105001;GSBRNA2T00090011001;GSBRNA2T00013852001;GSBRNA2T00118765001;GSBRNA2T00091555001;GSBRNA2T00086702001;GSBRNA2T00116818001;GSBRNA2T00112432001;GSBRNA2T00101683001;GSBRNA2T00047898001;GSBRNA2T00043244001
ata-miR172b-5p	GSBRNA2T00028226001
ata-miR2275b-5p	GSBRNA2T00142998001
ata-miR393-3p	GSBRNA2T00128187001
ata-miR395a-3p	GSBRNA2T00102761001;GSBRNA2T00143530001;GSBRNA2T00127865001;GSBRNA2T00135917001;GSBRNA2T00143531001;GSBRNA2T00018810001;GSBRNA2T00050370001;GSBRNA2T00048447001;GSBRNA2T00103928001;GSBRNA2T00158112001;GSBRNA2T00086154001;GSBRNA2T00133556001;GSBRNA2T00068998001;GSBRNA2T00154839001;GSBRNA2T00090061001
ata-miR395b-3p	GSBRNA2T00008538001;GSBRNA2T00090061001;GSBRNA2T00068998001;GSBRNA2T00143531001;GSBRNA2T00029147001;GSBRNA2T00135917001;GSBRNA2T00143530001;GSBRNA2T00102761001;GSBRNA2T00103928001;GSBRNA2T00048447001;GSBRNA2T00018810001;GSBRNA2T00050370001;GSBRNA2T00111318001;GSBRNA2T00121345001;GSBRNA2T00130852001;GSBRNA2T00086154001;GSBRNA2T00158112001;GSBRNA2T00095650001;GSBRNA2T00154839001;GSBRNA2T00133556001…
ata-miR395c-5p	GSBRNA2T00010003001;GSBRNA2T00018156001;GSBRNA2T00018155001;GSBRNA2T00077366001;GSBRNA2T00074779001;GSBRNA2T00075891001;GSBRNA2T00006721001;GSBRNA2T00077051001;GSBRNA2T00075890001
ata-miR396a-5p	GSBRNA2T00043309001;GSBRNA2T00037328001;GSBRNA2T00058475001;GSBRNA2T00016414001;GSBRNA2T00081861001;GSBRNA2T00132470001;GSBRNA2T00053319001;GSBRNA2T00138740001;GSBRNA2T00129429001;GSBRNA2T00107786001;GSBRNA2T00117068001;GSBRNA2T00029783001;GSBRNA2T00109151001;GSBRNA2T00100215001;GSBRNA2T00126587001;GSBRNA2T00071333001;GSBRNA2T00141134001;GSBRNA2T00073202001;GSBRNA2T00015890001;GSBRNA2T00141814001…
ata-miR396c-3p	GSBRNA2T00092292001;GSBRNA2T00087697001;GSBRNA2T00094999001;GSBRNA2T00098506001
ata-miR408-3p	GSBRNA2T00034354001;GSBRNA2T00037875001;GSBRNA2T00001314001;GSBRNA2T00137411001
ata-miR5168-3p	GSBRNA2T00031186001;GSBRNA2T00001430001;GSBRNA2T00047827001;GSBRNA2T00077008001;GSBRNA2T00081269001;GSBRNA2T00007629001;GSBRNA2T00040012001;GSBRNA2T00113748001;GSBRNA2T00088471001
ata-miR9674c-5p	GSBRNA2T00043426001;GSBRNA2T00105122001
ata-miR9863a-5p	GSBRNA2T00024455001;GSBRNA2T00139753001;GSBRNA2T00142090001
ath-miR156i	GSBRNA2T00132740001;GSBRNA2T00084692001;GSBRNA2T00142279001;GSBRNA2T00050076001;GSBRNA2T00117407001;GSBRNA2T00034335001;GSBRNA2T00102380001;GSBRNA2T00053169001;GSBRNA2T00096385001;GSBRNA2T00117071001;GSBRNA2T00055896001;GSBRNA2T00123166001;GSBRNA2T00088001001;GSBRNA2T00084838001;GSBRNA2T00082020001;GSBRNA2T00135341001;GSBRNA2T00089936001;GSBRNA2T00010840001;GSBRNA2T00082768001;GSBRNA2T00117406001…
ath-miR157a-3p	GSBRNA2T00155831001;GSBRNA2T00121984001
ath-miR158b	GSBRNA2T00115323001;GSBRNA2T00115321001;GSBRNA2T00081600001
ath-miR165a-3p	GSBRNA2T00031186001;GSBRNA2T00001430001;GSBRNA2T00081269001;GSBRNA2T00047827001;GSBRNA2T00077008001;GSBRNA2T00040012001;GSBRNA2T00007629001;GSBRNA2T00113748001;GSBRNA2T00088471001
ath-miR2938	GSBRNA2T00130863001;GSBRNA2T00121352001
ath-miR403-5p	GSBRNA2T00088288001;GSBRNA2T00029830001
ath-miR414	GSBRNA2T00078604001;GSBRNA2T00098636001;GSBRNA2T00000272001;GSBRNA2T00061478001;GSBRNA2T00009588001;GSBRNA2T00045131001;GSBRNA2T00102896001;GSBRNA2T00065409001;GSBRNA2T00078009001;GSBRNA2T00121198001;GSBRNA2T00019538001;GSBRNA2T00064676001;GSBRNA2T00123502001;GSBRNA2T00143586001;GSBRNA2T00068560001;GSBRNA2T00012571001;GSBRNA2T00147569001;GSBRNA2T00155873001;GSBRNA2T00118663001;GSBRNA2T00036458001…
ath-miR418	GSBRNA2T00100026001
ath-miR5020a	GSBRNA2T00114616001;GSBRNA2T00045989001;GSBRNA2T00075028001;GSBRNA2T00129934001
ath-miR5021	GSBRNA2T00062627001;GSBRNA2T00064803001;GSBRNA2T00068403001;GSBRNA2T00067525001;GSBRNA2T00030625001;GSBRNA2T00051733001;GSBRNA2T00146504001;GSBRNA2T00106075001;GSBRNA2T00103518001;GSBRNA2T00000729001;GSBRNA2T00100100001;GSBRNA2T00061104001;GSBRNA2T00084237001;GSBRNA2T00097980001;GSBRNA2T00032637001;GSBRNA2T00140277001;GSBRNA2T00073008001;GSBRNA2T00137730001;GSBRNA2T00134154001;GSBRNA2T00045123001…
ath-miR5629	GSBRNA2T00100286001;GSBRNA2T00008734001
ath-miR5630a	GSBRNA2T00103765001;GSBRNA2T00084781001;GSBRNA2T00156553001;GSBRNA2T00053151001;GSBRNA2T00076933001;GSBRNA2T00146950001;GSBRNA2T00107972001
ath-miR5650	GSBRNA2T00042638001;GSBRNA2T00070090001;GSBRNA2T00082830001;GSBRNA2T00028892001
ath-miR5658	GSBRNA2T00111562001;GSBRNA2T00140534001;GSBRNA2T00137637001;GSBRNA2T00140802001;GSBRNA2T00014671001;GSBRNA2T00062255001;GSBRNA2T00115743001;GSBRNA2T00149205001;GSBRNA2T00080853001;GSBRNA2T00115785001;GSBRNA2T00146170001;GSBRNA2T00154574001;GSBRNA2T00111101001;GSBRNA2T00098820001;GSBRNA2T00053590001;GSBRNA2T00057743001;GSBRNA2T00103678001;GSBRNA2T00081350001;GSBRNA2T00049820001;GSBRNA2T00048494001…
ath-miR5662	GSBRNA2T00133541001
ath-miR773b-3p	GSBRNA2T00110340001;GSBRNA2T00110212001;GSBRNA2T00108700001;GSBRNA2T00081865001;GSBRNA2T00094034001
ath-miR8172	GSBRNA2T00113067001
ath-miR829-5p	GSBRNA2T00099399001;GSBRNA2T00078759001;GSBRNA2T00077069001;GSBRNA2T00139785001;GSBRNA2T00096705001;GSBRNA2T00085045001;GSBRNA2T00062213001;GSBRNA2T00018867001;GSBRNA2T00099559001
ath-miR835-3p	GSBRNA2T00039160001;GSBRNA2T00076011001;GSBRNA2T00038604001
ath-miR845a	GSBRNA2T00063448001;GSBRNA2T00150034001;GSBRNA2T00037492001;GSBRNA2T00003238001;GSBRNA2T00108108001
ath-miR847	GSBRNA2T00090499001;GSBRNA2T00014971001;GSBRNA2T00113618001;GSBRNA2T00106871001;GSBRNA2T00046092001;GSBRNA2T00038543001;GSBRNA2T00120004001
ath-miR858b	GSBRNA2T00143085001;GSBRNA2T00138889001;GSBRNA2T00140118001;GSBRNA2T00043978001;GSBRNA2T00017484001;GSBRNA2T00149242001;GSBRNA2T00037328001;GSBRNA2T00095504001;GSBRNA2T00101627001;GSBRNA2T00057976001;GSBRNA2T00035409001;GSBRNA2T00129746001;GSBRNA2T00109519001;GSBRNA2T00092905001;GSBRNA2T00020961001;GSBRNA2T00093458001
ath-miR859	GSBRNA2T00010537001;GSBRNA2T00082078001;GSBRNA2T00122395001;GSBRNA2T00004450001;GSBRNA2T00071593001;GSBRNA2T00101291001;GSBRNA2T00077223001;GSBRNA2T00113317001;GSBRNA2T00068662001;GSBRNA2T00052308001;GSBRNA2T00067106001;GSBRNA2T00130340001;GSBRNA2T00077219001;GSBRNA2T00051972001;GSBRNA2T00077073001;GSBRNA2T00033303001;GSBRNA2T00146169001;GSBRNA2T00101206001;GSBRNA2T00005579001;GSBRNA2T00083366001…
ath-miR866-3p	GSBRNA2T00019118001;GSBRNA2T00004072001;GSBRNA2T00058395001;GSBRNA2T00024258001;GSBRNA2T00123510001;GSBRNA2T00132785001;GSBRNA2T00056432001;GSBRNA2T00025834001;GSBRNA2T00059510001
bcy-miR156	GSBRNA2T00066018001;GSBRNA2T00018836001;GSBRNA2T00034335001;GSBRNA2T00053169001;GSBRNA2T00089937001;GSBRNA2T00076919001;GSBRNA2T00132740001;GSBRNA2T00084692001;GSBRNA2T00117407001;GSBRNA2T00050076001;GSBRNA2T00087887001;GSBRNA2T00088261001;GSBRNA2T00117406001;GSBRNA2T00010840001;GSBRNA2T00095467001;GSBRNA2T00098900001;GSBRNA2T00123166001;GSBRNA2T00089936001;GSBRNA2T00105779001
bcy-miR529	GSBRNA2T00120617001;GSBRNA2T00097833001;GSBRNA2T00009490001;GSBRNA2T00117910001;GSBRNA2T00057085001;GSBRNA2T00113069001;GSBRNA2T00017639001;GSBRNA2T00103472001;GSBRNA2T00136359001;GSBRNA2T00119576001;GSBRNA2T00053213001;GSBRNA2T00124386001;GSBRNA2T00031914001;GSBRNA2T00102085001;GSBRNA2T00006775001;GSBRNA2T00003134001;GSBRNA2T00121586001;GSBRNA2T00080896001;GSBRNA2T00001521001;GSBRNA2T00122067001…
bdi-miR156a	GSBRNA2T00076919001;GSBRNA2T00089937001;GSBRNA2T00018836001;GSBRNA2T00038356001;GSBRNA2T00066018001;GSBRNA2T00008503001;GSBRNA2T00087887001;GSBRNA2T00095467001;GSBRNA2T00088261001;GSBRNA2T00152313001;GSBRNA2T00105779001;GSBRNA2T00142280001;GSBRNA2T00055896001;GSBRNA2T00102380001;GSBRNA2T00053169001;GSBRNA2T00034335001;GSBRNA2T00096385001;GSBRNA2T00050076001;GSBRNA2T00117407001;GSBRNA2T00132740001…
bdi-miR156b-3p	GSBRNA2T00071647001;GSBRNA2T00080771001
bdi-miR156h-3p	GSBRNA2T00058370001;GSBRNA2T00096965001;GSBRNA2T00019150001
bdi-miR159a-3p	GSBRNA2T00144216001;GSBRNA2T00055597001;GSBRNA2T00076567001;GSBRNA2T00013029001;GSBRNA2T00132718001;GSBRNA2T00042307001
bdi-miR159a-5p	GSBRNA2T00080168001;GSBRNA2T00090360001;GSBRNA2T00068499001;GSBRNA2T00042734001;GSBRNA2T00080816001
bdi-miR159b-3p.1	GSBRNA2T00055597001;GSBRNA2T00076567001;GSBRNA2T00013029001;GSBRNA2T00006425001;GSBRNA2T00085597001
bdi-miR159c	GSBRNA2T00009670001;GSBRNA2T00141937001;GSBRNA2T00055996001;GSBRNA2T00042853001;GSBRNA2T00060517001;GSBRNA2T00006425001;GSBRNA2T00075836001;GSBRNA2T00033843001;GSBRNA2T00132307001;GSBRNA2T00013029001;GSBRNA2T00085597001
bdi-miR160f	GSBRNA2T00130264001;GSBRNA2T00118741001;GSBRNA2T00089963001;GSBRNA2T00086041001;GSBRNA2T00147919001;GSBRNA2T00044758001;GSBRNA2T00131843001;GSBRNA2T00099262001;GSBRNA2T00146488001;GSBRNA2T00076844001
bdi-miR162	GSBRNA2T00150500001;GSBRNA2T00085395001
bdi-miR166e-3p	GSBRNA2T00088278001;GSBRNA2T00029833001;GSBRNA2T00098397001;GSBRNA2T00114236001
bdi-miR169m	GSBRNA2T00103373001;GSBRNA2T00130920001
bdi-miR393a	GSBRNA2T00040435001;GSBRNA2T00155732001;GSBRNA2T00142647001;GSBRNA2T00002593001;GSBRNA2T00049537001;GSBRNA2T00017993001;GSBRNA2T00056205001;GSBRNA2T00099120001;GSBRNA2T00047444001;GSBRNA2T00018495001;GSBRNA2T00090425001;GSBRNA2T00015239001;GSBRNA2T00011885001;GSBRNA2T00080465001;GSBRNA2T00018276001;GSBRNA2T00127156001;GSBRNA2T00035465001
bdi-miR408-3p	GSBRNA2T00107127001;GSBRNA2T00073349001;GSBRNA2T00030811001
bdi-miR5054	GSBRNA2T00044316001;GSBRNA2T00078845001;GSBRNA2T00019890001;GSBRNA2T00154688001
bdi-miR5055	GSBRNA2T00074817001
bdi-miR5163b-3p	GSBRNA2T00118034001;GSBRNA2T00124303001
bdi-miR5174e-3p.2	GSBRNA2T00054166001;GSBRNA2T00139734001;GSBRNA2T00057962001
bdi-miR5174e-5p.2	GSBRNA2T00136663001;GSBRNA2T00010430001
bdi-miR5180a	GSBRNA2T00148710001
bdi-miR5185a-5p	GSBRNA2T00043425001;GSBRNA2T00025315001;GSBRNA2T00089415001
bdi-miR7769-5p	GSBRNA2T00153858001
bdi-miR7776-3p.1	GSBRNA2T00064853001;GSBRNA2T00074901001
bdi-miR827-5p	GSBRNA2T00008260001;GSBRNA2T00060518001
bdi-miR845	GSBRNA2T00080846001;GSBRNA2T00018617001
bdi-miR9482	GSBRNA2T00082090001;GSBRNA2T00034570001
bdi-miR9484	GSBRNA2T00006339001;GSBRNA2T00046258001;GSBRNA2T00040663001
bdi-miR9494	GSBRNA2T00089134001
bna-miR156a	GSBRNA2T00117407001;GSBRNA2T00050076001;GSBRNA2T00087887001;GSBRNA2T00142279001;GSBRNA2T00132740001;GSBRNA2T00084692001;GSBRNA2T00076919001;GSBRNA2T00055896001;GSBRNA2T00034335001;GSBRNA2T00053169001;GSBRNA2T00102380001;GSBRNA2T00089937001;GSBRNA2T00038356001;GSBRNA2T00018836001;GSBRNA2T00066018001;GSBRNA2T00096385001;GSBRNA2T00082020001;GSBRNA2T00089936001;GSBRNA2T00135341001;GSBRNA2T00105779001…
bna-miR167d	GSBRNA2T00059355001;GSBRNA2T00154261001
bna-miR169m	GSBRNA2T00138999001;GSBRNA2T00101477001
bna-miR171g	GSBRNA2T00109328001;GSBRNA2T00129274001;GSBRNA2T00101513001;GSBRNA2T00037887001;GSBRNA2T00149190001;GSBRNA2T00018011001;GSBRNA2T00089357001;GSBRNA2T00037888001;GSBRNA2T00067696001;GSBRNA2T00138967001
bna-miR6028	GSBRNA2T00068548001;GSBRNA2T00083931001
bna-miR6029	GSBRNA2T00124698001
bna-miR6030	GSBRNA2T00047405001;GSBRNA2T00026021001;GSBRNA2T00090375001;GSBRNA2T00045897001;GSBRNA2T00038472001;GSBRNA2T00150419001;GSBRNA2T00098829001;GSBRNA2T00085473001;GSBRNA2T00039539001;GSBRNA2T00090373001;GSBRNA2T00001984001;GSBRNA2T00039492001;GSBRNA2T00115821001;GSBRNA2T00088526001;GSBRNA2T00068610001;GSBRNA2T00020889001;GSBRNA2T00003033001;GSBRNA2T00057061001
bna-miR6035	GSBRNA2T00114500001;GSBRNA2T00112803001;GSBRNA2T00094264001;GSBRNA2T00126447001;GSBRNA2T00025603001
bol-miR9409	GSBRNA2T00021629001
bol-miR9410	GSBRNA2T00013788001
bra-miR164e-5p	GSBRNA2T00028210001;GSBRNA2T00106173001;GSBRNA2T00108261001;GSBRNA2T00042526001;GSBRNA2T00032467001;GSBRNA2T00093660001;GSBRNA2T00020292001;GSBRNA2T00004489001;GSBRNA2T00075573001;GSBRNA2T00023746001;GSBRNA2T00137735001;GSBRNA2T00074690001
bra-miR172c-5p	GSBRNA2T00102545001;GSBRNA2T00022046001;GSBRNA2T00157998001;GSBRNA2T00105601001;GSBRNA2T00080632001;GSBRNA2T00096489001;GSBRNA2T00091931001;GSBRNA2T00051634001;GSBRNA2T00090204001;GSBRNA2T00141320001;GSBRNA2T00027405001
bra-miR1885a	GSBRNA2T00114715001;GSBRNA2T00032648001;GSBRNA2T00145416001;GSBRNA2T00068773001;GSBRNA2T00032626001;GSBRNA2T00032655001;GSBRNA2T00032637001
bra-miR1885b	GSBRNA2T00129276001;GSBRNA2T00126782001;GSBRNA2T00072854001;GSBRNA2T00106785001;GSBRNA2T00034154001;GSBRNA2T00129799001;GSBRNA2T00120663001;GSBRNA2T00143124001;GSBRNA2T00056240001;GSBRNA2T00114806001;GSBRNA2T00018612001;GSBRNA2T00004335001;GSBRNA2T00058058001;GSBRNA2T00140277001;GSBRNA2T00156964001;GSBRNA2T00106783001;GSBRNA2T00115725001
bra-miR408-5p	GSBRNA2T00087676001;GSBRNA2T00117290001;GSBRNA2T00078919001
bra-miR5654a	GSBRNA2T00155733001;GSBRNA2T00090423001;GSBRNA2T00090531001;GSBRNA2T00059350001;GSBRNA2T00136546001;GSBRNA2T00047439001;GSBRNA2T00090383001;GSBRNA2T00049024001;GSBRNA2T00035480001;GSBRNA2T00151898001;GSBRNA2T00035431001;GSBRNA2T00057432001;GSBRNA2T00130356001;GSBRNA2T00057147001;GSBRNA2T00047432001;GSBRNA2T00035463001
bra-miR5711	GSBRNA2T00081318001;GSBRNA2T00033652001
bra-miR5713	GSBRNA2T00149378001
bra-miR5717	GSBRNA2T00133587001;GSBRNA2T00058437001;GSBRNA2T00147621001;GSBRNA2T00120406001
bra-miR5718	GSBRNA2T00035702001;GSBRNA2T00151981001;GSBRNA2T00089103001
bra-miR5719	GSBRNA2T00079465001;GSBRNA2T00021315001;GSBRNA2T00124305001;GSBRNA2T00024921001;GSBRNA2T00118029001;GSBRNA2T00044502001;GSBRNA2T00044501001;GSBRNA2T00019002001;GSBRNA2T00041104001;GSBRNA2T00023122001;GSBRNA2T00156967001;GSBRNA2T00000959001;GSBRNA2T00086911001;GSBRNA2T00129800001;GSBRNA2T00018994001;GSBRNA2T00032643001;GSBRNA2T00085851001;GSBRNA2T00126782001;GSBRNA2T00015334001;GSBRNA2T00141101001…
bra-miR5721	GSBRNA2T00108461001;GSBRNA2T00043361001
bra-miR5725	GSBRNA2T00055220001
bra-miR9553-3p	GSBRNA2T00110668001;GSBRNA2T00111517001
bra-miR9557-3p	GSBRNA2T00138688001;GSBRNA2T00055905001
bra-miR9558-3p	GSBRNA2T00107989001;GSBRNA2T00137732001;GSBRNA2T00004485001;GSBRNA2T00004484001;GSBRNA2T00145618001;GSBRNA2T00107990001;GSBRNA2T00107993001
bra-miR9558-5p	GSBRNA2T00034507001;GSBRNA2T00002664001;GSBRNA2T00147729001;GSBRNA2T00004484001;GSBRNA2T00121310001;GSBRNA2T00065464001;GSBRNA2T00133723001;GSBRNA2T00150403001
bra-miR9559-5p	GSBRNA2T00128479001
bra-miR9565-3p	GSBRNA2T00062743001;GSBRNA2T00072662001;GSBRNA2T00048748001
bra-miR9565-5p	GSBRNA2T00135560001;GSBRNA2T00002726001;GSBRNA2T00150315001
bra-miR9568-3p	GSBRNA2T00063138001
cca-miR164	GSBRNA2T00004489001;GSBRNA2T00075573001;GSBRNA2T00074690001;GSBRNA2T00023746001;GSBRNA2T00137735001;GSBRNA2T00028210001;GSBRNA2T00106173001;GSBRNA2T00108261001;GSBRNA2T00042526001;GSBRNA2T00078555001;GSBRNA2T00093660001;GSBRNA2T00032467001;GSBRNA2T00020292001;GSBRNA2T00071676001
cca-miR171	GSBRNA2T00101513001;GSBRNA2T00109328001;GSBRNA2T00129274001;GSBRNA2T00067696001;GSBRNA2T00138967001;GSBRNA2T00037888001;GSBRNA2T00018011001;GSBRNA2T00089357001;GSBRNA2T00037887001;GSBRNA2T00149190001
cca-miR390	GSBRNA2T00103092001;GSBRNA2T00081709001;GSBRNA2T00139842001;GSBRNA2T00045715001
cca-miR396a-3p	GSBRNA2T00148019001;GSBRNA2T00146418001
cca-miR408	GSBRNA2T00030811001;GSBRNA2T00073349001;GSBRNA2T00001314001
cca-miR6108e-3p	GSBRNA2T00042491001;GSBRNA2T00076992001
cca-miR6113	GSBRNA2T00136786001;GSBRNA2T00016245001;GSBRNA2T00137170001;GSBRNA2T00008784001;GSBRNA2T00049143001
cca-miR6116-3p	GSBRNA2T00137942001
cln-miR162	GSBRNA2T00085395001;GSBRNA2T00111235001;GSBRNA2T00150500001
cln-miR166	GSBRNA2T00088278001;GSBRNA2T00050237001;GSBRNA2T00088471001;GSBRNA2T00001430001;GSBRNA2T00107329001;GSBRNA2T00113748001;GSBRNA2T00029833001;GSBRNA2T00047098001;GSBRNA2T00031186001;GSBRNA2T00040012001;GSBRNA2T00141380001;GSBRNA2T00114236001;GSBRNA2T00098397001;GSBRNA2T00007629001;GSBRNA2T00081269001;GSBRNA2T00077008001;GSBRNA2T00047827001
cme-miR156j	GSBRNA2T00076919001;GSBRNA2T00018836001;GSBRNA2T00038356001;GSBRNA2T00066018001;GSBRNA2T00096385001;GSBRNA2T00034335001;GSBRNA2T00102380001;GSBRNA2T00053169001;GSBRNA2T00089937001;GSBRNA2T00117407001;GSBRNA2T00087887001;GSBRNA2T00050076001;GSBRNA2T00142279001;GSBRNA2T00084692001;GSBRNA2T00132740001;GSBRNA2T00098900001;GSBRNA2T00088261001;GSBRNA2T00117406001;GSBRNA2T00010840001;GSBRNA2T00095467001…
cme-miR159b	GSBRNA2T00138797001;GSBRNA2T00148359001;GSBRNA2T00051216001;GSBRNA2T00066186001;GSBRNA2T00020136001;GSBRNA2T00000303001;GSBRNA2T00118629001
cme-miR164b	GSBRNA2T00023746001;GSBRNA2T00074690001;GSBRNA2T00137735001;GSBRNA2T00004489001;GSBRNA2T00032467001;GSBRNA2T00106173001;GSBRNA2T00028210001;GSBRNA2T00108261001;GSBRNA2T00049628001
cme-miR166g	GSBRNA2T00001430001;GSBRNA2T00107329001;GSBRNA2T00088471001;GSBRNA2T00050237001;GSBRNA2T00088278001;GSBRNA2T00081269001;GSBRNA2T00077008001;GSBRNA2T00047827001;GSBRNA2T00040012001;GSBRNA2T00114236001;GSBRNA2T00141380001;GSBRNA2T00007629001;GSBRNA2T00098397001;GSBRNA2T00031186001;GSBRNA2T00047098001;GSBRNA2T00029833001;GSBRNA2T00113748001
cme-miR166i	GSBRNA2T00051607001;GSBRNA2T00115239001;GSBRNA2T00089007001;GSBRNA2T00107329001;GSBRNA2T00001430001;GSBRNA2T00088471001;GSBRNA2T00050237001;GSBRNA2T00098778001;GSBRNA2T00088278001;GSBRNA2T00019563001;GSBRNA2T00047827001;GSBRNA2T00077008001;GSBRNA2T00081269001;GSBRNA2T00007629001;GSBRNA2T00141380001;GSBRNA2T00114236001;GSBRNA2T00098397001;GSBRNA2T00040012001;GSBRNA2T00031186001;GSBRNA2T00114748001…
cme-miR168	GSBRNA2T00145088001
cme-miR169p	GSBRNA2T00155929001
cme-miR171h	GSBRNA2T00138967001;GSBRNA2T00067696001;GSBRNA2T00037888001;GSBRNA2T00070834001;GSBRNA2T00077460001;GSBRNA2T00018011001;GSBRNA2T00089357001;GSBRNA2T00037887001;GSBRNA2T00149190001;GSBRNA2T00101513001;GSBRNA2T00109328001;GSBRNA2T00129274001
cme-miR172a	GSBRNA2T00101683001;GSBRNA2T00047898001;GSBRNA2T00043244001;GSBRNA2T00091555001;GSBRNA2T00070444001;GSBRNA2T00098616001;GSBRNA2T00116818001;GSBRNA2T00124534001;GSBRNA2T00118765001;GSBRNA2T00057889001;GSBRNA2T00090011001;GSBRNA2T00013852001;GSBRNA2T00138851001;GSBRNA2T00012567001;GSBRNA2T00108914001;GSBRNA2T00133140001;GSBRNA2T00069921001;GSBRNA2T00036087001;GSBRNA2T00126444001;GSBRNA2T00001475001…
cme-miR319a	GSBRNA2T00148359001;GSBRNA2T00118629001;GSBRNA2T00066186001;GSBRNA2T00020136001;GSBRNA2T00051216001;GSBRNA2T00000303001;GSBRNA2T00055597001;GSBRNA2T00076567001;GSBRNA2T00138797001
cme-miR319c	GSBRNA2T00027052001;GSBRNA2T00104852001;GSBRNA2T00131324001;GSBRNA2T00118629001;GSBRNA2T00129353001;GSBRNA2T00123757001;GSBRNA2T00066186001;GSBRNA2T00000303001;GSBRNA2T00051216001;GSBRNA2T00108683001;GSBRNA2T00112568001;GSBRNA2T00075987001;GSBRNA2T00055597001;GSBRNA2T00076567001;GSBRNA2T00138797001;GSBRNA2T00009950001;GSBRNA2T00034968001;GSBRNA2T00148359001;GSBRNA2T00137591001;GSBRNA2T00114181001…
cme-miR396e	GSBRNA2T00141134001;GSBRNA2T00053319001;GSBRNA2T00132470001;GSBRNA2T00109151001;GSBRNA2T00071333001;GSBRNA2T00126587001;GSBRNA2T00129429001;GSBRNA2T00098678001;GSBRNA2T00117068001;GSBRNA2T00037139001;GSBRNA2T00131157001;GSBRNA2T00141814001;GSBRNA2T00121599001
cme-miR854	GSBRNA2T00000830001;GSBRNA2T00079779001;GSBRNA2T00141786001;GSBRNA2T00078012001;GSBRNA2T00139227001;GSBRNA2T00085315001;GSBRNA2T00011600001;GSBRNA2T00010555001;GSBRNA2T00150575001
cme-miR858	GSBRNA2T00017484001;GSBRNA2T00120457001;GSBRNA2T00033130001;GSBRNA2T00119496001;GSBRNA2T00149242001;GSBRNA2T00120173001;GSBRNA2T00145923001;GSBRNA2T00111493001;GSBRNA2T00061862001;GSBRNA2T00135390001;GSBRNA2T00154894001;GSBRNA2T00061222001;GSBRNA2T00103485001;GSBRNA2T00089134001;GSBRNA2T00133700001;GSBRNA2T00057976001;GSBRNA2T00158332001;GSBRNA2T00147708001;GSBRNA2T00129746001;GSBRNA2T00072795001…
cpa-miR159b	GSBRNA2T00138797001;GSBRNA2T00148359001;GSBRNA2T00051216001;GSBRNA2T00020136001;GSBRNA2T00000303001;GSBRNA2T00066186001;GSBRNA2T00118629001
cpa-miR164d	GSBRNA2T00005009001
cpa-miR166d	GSBRNA2T00088278001;GSBRNA2T00050237001;GSBRNA2T00088471001;GSBRNA2T00107329001;GSBRNA2T00001430001;GSBRNA2T00113748001;GSBRNA2T00047098001;GSBRNA2T00029833001;GSBRNA2T00031186001;GSBRNA2T00098397001;GSBRNA2T00141380001;GSBRNA2T00007629001;GSBRNA2T00114236001;GSBRNA2T00040012001;GSBRNA2T00077008001;GSBRNA2T00047827001;GSBRNA2T00081269001
cpa-miR166e	GSBRNA2T00098778001;GSBRNA2T00088278001;GSBRNA2T00018502001;GSBRNA2T00088471001;GSBRNA2T00050237001;GSBRNA2T00107329001;GSBRNA2T00001430001;GSBRNA2T00051607001;GSBRNA2T00018279001;GSBRNA2T00113748001;GSBRNA2T00029833001;GSBRNA2T00047098001;GSBRNA2T00031186001;GSBRNA2T00114748001;GSBRNA2T00077008001;GSBRNA2T00047827001;GSBRNA2T00081269001;GSBRNA2T00114236001;GSBRNA2T00141380001;GSBRNA2T00007629001…
cpa-miR172a	GSBRNA2T00001475001;GSBRNA2T00009204001;GSBRNA2T00011935001;GSBRNA2T00133140001;GSBRNA2T00069921001;GSBRNA2T00036087001;GSBRNA2T00138851001;GSBRNA2T00108914001;GSBRNA2T00012567001;GSBRNA2T00013852001;GSBRNA2T00090011001;GSBRNA2T00124534001;GSBRNA2T00118765001;GSBRNA2T00070444001;GSBRNA2T00091555001;GSBRNA2T00116818001;GSBRNA2T00092079001;GSBRNA2T00101683001;GSBRNA2T00047898001;GSBRNA2T00043244001
cpa-miR319	GSBRNA2T00137591001;GSBRNA2T00148359001;GSBRNA2T00034968001;GSBRNA2T00009950001;GSBRNA2T00138797001;GSBRNA2T00076567001;GSBRNA2T00055597001;GSBRNA2T00075987001;GSBRNA2T00112568001;GSBRNA2T00000303001;GSBRNA2T00051216001;GSBRNA2T00066186001;GSBRNA2T00108683001;GSBRNA2T00118629001;GSBRNA2T00123757001;GSBRNA2T00129353001;GSBRNA2T00104852001;GSBRNA2T00131324001;GSBRNA2T00030217001;GSBRNA2T00051824001…
cpa-miR8135	GSBRNA2T00023459001;GSBRNA2T00044170001;GSBRNA2T00006937001;GSBRNA2T00089750001;GSBRNA2T00000170001;GSBRNA2T00022983001;GSBRNA2T00052135001;GSBRNA2T00146299001;GSBRNA2T00010232001;GSBRNA2T00099170001;GSBRNA2T00096294001;GSBRNA2T00077897001;GSBRNA2T00095552001;GSBRNA2T00030116001
cpa-miR8155	GSBRNA2T00070493001;GSBRNA2T00151194001;GSBRNA2T00151243001;GSBRNA2T00031413001
cre-miR1151b-3p	GSBRNA2T00018828001
cre-miR1161a	GSBRNA2T00029522001;GSBRNA2T00151787001;GSBRNA2T00143304001
cre-miR1169-3p	GSBRNA2T00010501001;GSBRNA2T00082082001
crt-miR166a	GSBRNA2T00029833001;GSBRNA2T00050237001;GSBRNA2T00088471001;GSBRNA2T00088278001;GSBRNA2T00113748001;GSBRNA2T00040012001;GSBRNA2T00141380001;GSBRNA2T00007629001;GSBRNA2T00098397001;GSBRNA2T00114236001;GSBRNA2T00081269001;GSBRNA2T00077008001;GSBRNA2T00047827001;GSBRNA2T00001430001;GSBRNA2T00031186001
crt-miR166b	GSBRNA2T00077008001;GSBRNA2T00031186001;GSBRNA2T00113748001
csi-miR160	GSBRNA2T00146488001;GSBRNA2T00076844001;GSBRNA2T00131843001;GSBRNA2T00099262001;GSBRNA2T00044758001;GSBRNA2T00063677001;GSBRNA2T00147919001;GSBRNA2T00086041001;GSBRNA2T00089963001;GSBRNA2T00130264001;GSBRNA2T00118741001
csi-miR166d	GSBRNA2T00081269001;GSBRNA2T00077008001;GSBRNA2T00047827001;GSBRNA2T00040012001;GSBRNA2T00114236001;GSBRNA2T00007629001;GSBRNA2T00098397001;GSBRNA2T00031186001;GSBRNA2T00001430001;GSBRNA2T00088471001;GSBRNA2T00029833001;GSBRNA2T00113748001;GSBRNA2T00088278001
csi-miR171a	GSBRNA2T00149190001;GSBRNA2T00037887001;GSBRNA2T00018011001;GSBRNA2T00089357001;GSBRNA2T00037888001;GSBRNA2T00067696001;GSBRNA2T00138967001;GSBRNA2T00129274001;GSBRNA2T00109328001;GSBRNA2T00101513001
csi-miR172a-3p	GSBRNA2T00070444001;GSBRNA2T00091555001;GSBRNA2T00116818001;GSBRNA2T00112432001;GSBRNA2T00124534001;GSBRNA2T00123561001;GSBRNA2T00118765001;GSBRNA2T00101683001;GSBRNA2T00153521001;GSBRNA2T00098330001;GSBRNA2T00043244001;GSBRNA2T00047898001;GSBRNA2T00112149001;GSBRNA2T00105053001;GSBRNA2T00130274001;GSBRNA2T00069921001;GSBRNA2T00133140001;GSBRNA2T00036087001;GSBRNA2T00009204001;GSBRNA2T00126444001…
csi-miR172a-5p	GSBRNA2T00085649001;GSBRNA2T00030327001
csi-miR472	GSBRNA2T00076482001
ctr-miR171	GSBRNA2T00101513001;GSBRNA2T00129274001;GSBRNA2T00109328001;GSBRNA2T00037888001;GSBRNA2T00138967001;GSBRNA2T00067696001;GSBRNA2T00037887001;GSBRNA2T00149190001;GSBRNA2T00089357001;GSBRNA2T00018011001
dpr-miR160	GSBRNA2T00147919001;GSBRNA2T00118741001;GSBRNA2T00101343001;GSBRNA2T00005541001;GSBRNA2T00089963001;GSBRNA2T00146488001;GSBRNA2T00099262001;GSBRNA2T00131843001
egu-miR172d	GSBRNA2T00047898001;GSBRNA2T00043244001;GSBRNA2T00013852001;GSBRNA2T00108914001;GSBRNA2T00098616001;GSBRNA2T00036087001;GSBRNA2T00069921001;GSBRNA2T00091555001;GSBRNA2T00133140001;GSBRNA2T00011935001;GSBRNA2T00001475001;GSBRNA2T00124534001
far-miR1134	GSBRNA2T00034164001;GSBRNA2T00120269001
far-miR164a	GSBRNA2T00137735001;GSBRNA2T00074690001;GSBRNA2T00004489001;GSBRNA2T00123768001;GSBRNA2T00028210001;GSBRNA2T00108261001;GSBRNA2T00051813001;GSBRNA2T00023746001;GSBRNA2T00147225001;GSBRNA2T00016646001;GSBRNA2T00009956001;GSBRNA2T00102391001;GSBRNA2T00137582001;GSBRNA2T00032467001;GSBRNA2T00041459001;GSBRNA2T00106173001
ghr-miR156c	GSBRNA2T00152735001;GSBRNA2T00087887001;GSBRNA2T00148897001;GSBRNA2T00018836001;GSBRNA2T00066018001;GSBRNA2T00122653001;GSBRNA2T00089937001;GSBRNA2T00076919001;GSBRNA2T00105779001;GSBRNA2T00152313001;GSBRNA2T00088261001;GSBRNA2T00038137001;GSBRNA2T00084692001;GSBRNA2T00132740001;GSBRNA2T00117407001;GSBRNA2T00050076001;GSBRNA2T00061472001;GSBRNA2T00096385001;GSBRNA2T00053169001;GSBRNA2T00102380001…
ghr-miR482b	GSBRNA2T00115829001
gma-miR1511	GSBRNA2T00019755001
gma-miR1523b	GSBRNA2T00039635001
gma-miR1530	GSBRNA2T00069677001
gma-miR156aa	GSBRNA2T00057549001;GSBRNA2T00144161001;GSBRNA2T00053321001;GSBRNA2T00148359001;GSBRNA2T00088681001;GSBRNA2T00061049001;GSBRNA2T00072312001;GSBRNA2T00138797001;GSBRNA2T00112006001;GSBRNA2T00130288001;GSBRNA2T00051216001;GSBRNA2T00066186001;GSBRNA2T00000303001;GSBRNA2T00135510001;GSBRNA2T00000733001;GSBRNA2T00157948001;GSBRNA2T00118629001;GSBRNA2T00067794001;GSBRNA2T00121474001;GSBRNA2T00123652001…
gma-miR156g	GSBRNA2T00107408001;GSBRNA2T00083348001;GSBRNA2T00102139001;GSBRNA2T00117407001;GSBRNA2T00076991001;GSBRNA2T00050076001;GSBRNA2T00087887001;GSBRNA2T00084692001;GSBRNA2T00132740001;GSBRNA2T00042490001;GSBRNA2T00100438001;GSBRNA2T00144685001;GSBRNA2T00102380001;GSBRNA2T00034335001;GSBRNA2T00089937001;GSBRNA2T00119684001;GSBRNA2T00066018001;GSBRNA2T00096385001;GSBRNA2T00134384001;GSBRNA2T00135341001…
gma-miR156q	GSBRNA2T00089937001;GSBRNA2T00066018001;GSBRNA2T00038356001;GSBRNA2T00018836001;GSBRNA2T00076919001;GSBRNA2T00087887001;GSBRNA2T00095467001;GSBRNA2T00088261001;GSBRNA2T00142280001;GSBRNA2T00102250001;GSBRNA2T00152313001;GSBRNA2T00105779001;GSBRNA2T00102380001;GSBRNA2T00034335001;GSBRNA2T00053169001;GSBRNA2T00096385001;GSBRNA2T00055896001;GSBRNA2T00142279001;GSBRNA2T00084692001;GSBRNA2T00132740001…
gma-miR159b-3p	GSBRNA2T00138797001;GSBRNA2T00051216001;GSBRNA2T00066186001;GSBRNA2T00000303001;GSBRNA2T00020136001;GSBRNA2T00118629001;GSBRNA2T00148359001;GSBRNA2T00088681001
gma-miR159c	GSBRNA2T00148359001;GSBRNA2T00138797001;GSBRNA2T00118629001;GSBRNA2T00066186001;GSBRNA2T00051216001;GSBRNA2T00000303001;GSBRNA2T00020136001
gma-miR159d	GSBRNA2T00113579001
gma-miR162a	GSBRNA2T00000934001;GSBRNA2T00085395001;GSBRNA2T00154435001;GSBRNA2T00027308001;GSBRNA2T00048956001;GSBRNA2T00120201001;GSBRNA2T00150500001
gma-miR164b	GSBRNA2T00075573001;GSBRNA2T00074690001;GSBRNA2T00137735001;GSBRNA2T00004489001;GSBRNA2T00071676001;GSBRNA2T00123768001;GSBRNA2T00049628001;GSBRNA2T00028210001;GSBRNA2T00108261001;GSBRNA2T00051813001;GSBRNA2T00023746001;GSBRNA2T00009956001;GSBRNA2T00102391001;GSBRNA2T00020292001;GSBRNA2T00137582001;GSBRNA2T00093660001;GSBRNA2T00032467001;GSBRNA2T00041459001;GSBRNA2T00042526001;GSBRNA2T00078555001…
gma-miR168b	GSBRNA2T00145088001
gma-miR169u	GSBRNA2T00103373001
gma-miR169v	GSBRNA2T00078112001;GSBRNA2T00103373001
gma-miR171c-3p	GSBRNA2T00037888001;GSBRNA2T00067696001;GSBRNA2T00138967001;GSBRNA2T00037887001;GSBRNA2T00149190001;GSBRNA2T00089357001;GSBRNA2T00077460001;GSBRNA2T00018011001;GSBRNA2T00070834001;GSBRNA2T00101513001
gma-miR171k-3p	GSBRNA2T00138967001;GSBRNA2T00067696001;GSBRNA2T00037888001;GSBRNA2T00018011001;GSBRNA2T00089357001;GSBRNA2T00037887001;GSBRNA2T00149190001;GSBRNA2T00101513001
gma-miR172g	GSBRNA2T00089188001;GSBRNA2T00095998001;GSBRNA2T00027563001;GSBRNA2T00094308001;GSBRNA2T00026232001;GSBRNA2T00031059001;GSBRNA2T00091555001;GSBRNA2T00028226001;GSBRNA2T00054667001;GSBRNA2T00138073001;GSBRNA2T00034233001
gma-miR172h-5p	GSBRNA2T00135576001;GSBRNA2T00091555001
gma-miR319c	GSBRNA2T00005208001;GSBRNA2T00129353001
gma-miR319d	GSBRNA2T00051824001;GSBRNA2T00123757001;GSBRNA2T00114181001;GSBRNA2T00104852001;GSBRNA2T00009950001;GSBRNA2T00075987001;GSBRNA2T00137591001
gma-miR319f	GSBRNA2T00009950001;GSBRNA2T00034968001;GSBRNA2T00137591001;GSBRNA2T00027052001;GSBRNA2T00104852001;GSBRNA2T00131324001;GSBRNA2T00123757001;GSBRNA2T00108683001;GSBRNA2T00112568001;GSBRNA2T00075987001;GSBRNA2T00051824001;GSBRNA2T00030217001;GSBRNA2T00120112001;GSBRNA2T00077754001;GSBRNA2T00114181001;GSBRNA2T00025745001;GSBRNA2T00017146001;GSBRNA2T00150797001
gma-miR319p	GSBRNA2T00055597001;GSBRNA2T00076567001
gma-miR390b-5p	GSBRNA2T00125155001
gma-miR390e	GSBRNA2T00036487001;GSBRNA2T00100683001;GSBRNA2T00156315001
gma-miR394b-3p	GSBRNA2T00076952001;GSBRNA2T00063420001
gma-miR395d	GSBRNA2T00018810001;GSBRNA2T00103928001;GSBRNA2T00143530001;GSBRNA2T00102761001;GSBRNA2T00135917001;GSBRNA2T00143531001;GSBRNA2T00068998001;GSBRNA2T00158112001
gma-miR396a-3p	GSBRNA2T00109007001;GSBRNA2T00129547001;GSBRNA2T00156058001
gma-miR396e	GSBRNA2T00011519001;GSBRNA2T00117068001;GSBRNA2T00129429001;GSBRNA2T00121476001;GSBRNA2T00132470001;GSBRNA2T00053319001;GSBRNA2T00016414001;GSBRNA2T00043309001;GSBRNA2T00098678001;GSBRNA2T00053590001;GSBRNA2T00121599001;GSBRNA2T00141814001;GSBRNA2T00131157001;GSBRNA2T00019267001;GSBRNA2T00141134001;GSBRNA2T00100215001;GSBRNA2T00071333001;GSBRNA2T00126587001;GSBRNA2T00109151001;GSBRNA2T00131024001
gma-miR396h	GSBRNA2T00087595001;GSBRNA2T00144238001;GSBRNA2T00043309001;GSBRNA2T00005505001;GSBRNA2T00129429001;GSBRNA2T00121476001;GSBRNA2T00141134001;GSBRNA2T00152740001;GSBRNA2T00126587001;GSBRNA2T00071333001;GSBRNA2T00100215001;GSBRNA2T00120493001;GSBRNA2T00109151001;GSBRNA2T00050394001;GSBRNA2T00098678001;GSBRNA2T00130086001;GSBRNA2T00114225001;GSBRNA2T00141814001;GSBRNA2T00131157001;GSBRNA2T00053319001…
gma-miR399d	GSBRNA2T00066964001
gma-miR408d	GSBRNA2T00001314001;GSBRNA2T00078659001;GSBRNA2T00073349001;GSBRNA2T00107127001;GSBRNA2T00129772001;GSBRNA2T00140152001;GSBRNA2T00030811001;GSBRNA2T00119677001
gma-miR4415a-3p	GSBRNA2T00058803001;GSBRNA2T00122002001;GSBRNA2T00155852001;GSBRNA2T00004466001;GSBRNA2T00155850001
gma-miR4415a-5p	GSBRNA2T00045200001
gma-miR482b-3p	GSBRNA2T00003455001;GSBRNA2T00032264001
gma-miR4993	GSBRNA2T00006177001;GSBRNA2T00130115001;GSBRNA2T00134840001;GSBRNA2T00140555001;GSBRNA2T00016198001;GSBRNA2T00088061001;GSBRNA2T00001956001;GSBRNA2T00155766001;GSBRNA2T00084860001;GSBRNA2T00007507001;GSBRNA2T00099536001
gma-miR4996	GSBRNA2T00034515001;GSBRNA2T00055085001;GSBRNA2T00068462001
gma-miR5041-5p	GSBRNA2T00129158001;GSBRNA2T00064917001;GSBRNA2T00026021001;GSBRNA2T00065052001;GSBRNA2T00018238001;GSBRNA2T00061698001;GSBRNA2T00141491001;GSBRNA2T00044692001;GSBRNA2T00041752001;GSBRNA2T00115137001;GSBRNA2T00037009001;GSBRNA2T00000011001
gma-miR5368	GSBRNA2T00008460001;GSBRNA2T00029884001;GSBRNA2T00101722001;GSBRNA2T00151269001;GSBRNA2T00086926001;GSBRNA2T00041795001;GSBRNA2T00021712001
gma-miR5376	GSBRNA2T00083370001
gma-miR5380c	GSBRNA2T00066641001;GSBRNA2T00082651001;GSBRNA2T00126907001;GSBRNA2T00125471001;GSBRNA2T00102767001
gma-miR5675	GSBRNA2T00136427001
gma-miR6300	GSBRNA2T00102850001;GSBRNA2T00074536001;GSBRNA2T00053302001;GSBRNA2T00155002001;GSBRNA2T00020712001;GSBRNA2T00128201001;GSBRNA2T00097798001;GSBRNA2T00023297001
gma-miR9722	GSBRNA2T00144576001;GSBRNA2T00032097001
gma-miR9726	GSBRNA2T00055417001;GSBRNA2T00054995001
gma-miR9737	GSBRNA2T00068762001;GSBRNA2T00069578001;GSBRNA2T00042029001;GSBRNA2T00039385001
gma-miR9744	GSBRNA2T00000283001;GSBRNA2T00141496001;GSBRNA2T00008729001
gma-miR9749	GSBRNA2T00126047001;GSBRNA2T00115650001;GSBRNA2T00098362001;GSBRNA2T00138558001;GSBRNA2T00054591001;GSBRNA2T00110203001;GSBRNA2T00149528001;GSBRNA2T00117298001;GSBRNA2T00038838001;GSBRNA2T00146860001
gma-miR9752	GSBRNA2T00149642001;GSBRNA2T00104068001;GSBRNA2T00117835001;GSBRNA2T00030814001;GSBRNA2T00039036001;GSBRNA2T00014702001;GSBRNA2T00157572001;GSBRNA2T00144563001;GSBRNA2T00142835001;GSBRNA2T00021190001;GSBRNA2T00140374001;GSBRNA2T00037565001;GSBRNA2T00053772001;GSBRNA2T00073353001;GSBRNA2T00143621001;GSBRNA2T00064451001;GSBRNA2T00157569001;GSBRNA2T00089061001;GSBRNA2T00144778001;GSBRNA2T00072506001…
gma-miR9760	GSBRNA2T00018568001
gra-miR166d	GSBRNA2T00032726001;GSBRNA2T00155972001;GSBRNA2T00056394001
gra-miR167a	GSBRNA2T00088176001;GSBRNA2T00091180001;GSBRNA2T00136759001;GSBRNA2T00016260001;GSBRNA2T00034927001
gra-miR7492g	GSBRNA2T00030881001
gra-miR7502f	GSBRNA2T00068627001
gra-miR8661	GSBRNA2T00148034001;GSBRNA2T00058067001
gra-miR8710a	GSBRNA2T00130119001
gra-miR8742a	GSBRNA2T00068848001
gra-miR8767a	GSBRNA2T00103380001
gso-miR3522a	GSBRNA2T00046245001;GSBRNA2T00135111001;GSBRNA2T00146199001
har-miR156c	GSBRNA2T00096385001;GSBRNA2T00102380001;GSBRNA2T00053169001;GSBRNA2T00034335001;GSBRNA2T00150811001;GSBRNA2T00055896001;GSBRNA2T00133120001;GSBRNA2T00142279001;GSBRNA2T00084692001;GSBRNA2T00132740001;GSBRNA2T00117407001;GSBRNA2T00050076001;GSBRNA2T00033446001;GSBRNA2T00077781001;GSBRNA2T00010840001;GSBRNA2T00082768001;GSBRNA2T00117406001;GSBRNA2T00098900001;GSBRNA2T00142194001;GSBRNA2T00084838001…
hbr-miR156	GSBRNA2T00055896001;GSBRNA2T00096385001;GSBRNA2T00053169001;GSBRNA2T00102380001;GSBRNA2T00034335001;GSBRNA2T00050076001;GSBRNA2T00117407001;GSBRNA2T00102139001;GSBRNA2T00132740001;GSBRNA2T00084692001;GSBRNA2T00142279001;GSBRNA2T00098900001;GSBRNA2T00142194001;GSBRNA2T00010840001;GSBRNA2T00117406001;GSBRNA2T00082768001;GSBRNA2T00089936001;GSBRNA2T00135341001;GSBRNA2T00123166001;GSBRNA2T00076919001…
hbr-miR159b	GSBRNA2T00032495001;GSBRNA2T00074661001
hbr-miR166a	GSBRNA2T00113748001;GSBRNA2T00029833001;GSBRNA2T00047098001;GSBRNA2T00031186001;GSBRNA2T00040012001;GSBRNA2T00007629001;GSBRNA2T00141380001;GSBRNA2T00098397001;GSBRNA2T00114236001;GSBRNA2T00081269001;GSBRNA2T00047827001;GSBRNA2T00077008001;GSBRNA2T00088278001;GSBRNA2T00050237001;GSBRNA2T00088471001;GSBRNA2T00001430001;GSBRNA2T00107329001;GSBRNA2T00115239001
hbr-miR2118	GSBRNA2T00130674001;GSBRNA2T00121192001
hbr-miR396a	GSBRNA2T00085720001;GSBRNA2T00117155001;GSBRNA2T00007158001;GSBRNA2T00103563001;GSBRNA2T00124818001;GSBRNA2T00023766001;GSBRNA2T00079105001
hbr-miR6167	GSBRNA2T00085478001;GSBRNA2T00007332001
hbr-miR6169	GSBRNA2T00029512001;GSBRNA2T00135354001;GSBRNA2T00043675001;GSBRNA2T00043684001
hbr-miR6170	GSBRNA2T00148496001
hbr-miR6173	GSBRNA2T00152263001;GSBRNA2T00111281001;GSBRNA2T00100819001;GSBRNA2T00082248001;GSBRNA2T00039454001
hbr-miR6483	GSBRNA2T00018502001
hbr-miR6485	GSBRNA2T00017427001;GSBRNA2T00113049001
hci-miR156a	GSBRNA2T00117406001;GSBRNA2T00010840001;GSBRNA2T00082768001;GSBRNA2T00142194001;GSBRNA2T00098900001;GSBRNA2T00101976001;GSBRNA2T00123166001;GSBRNA2T00082020001;GSBRNA2T00135341001;GSBRNA2T00089936001;GSBRNA2T00102380001;GSBRNA2T00034335001;GSBRNA2T00053169001;GSBRNA2T00096385001;GSBRNA2T00055896001;GSBRNA2T00084692001;GSBRNA2T00132740001;GSBRNA2T00142279001;GSBRNA2T00050076001;GSBRNA2T00117407001…
hci-miR164a	GSBRNA2T00004489001;GSBRNA2T00075573001;GSBRNA2T00137735001;GSBRNA2T00023746001;GSBRNA2T00074690001;GSBRNA2T00028210001;GSBRNA2T00106173001;GSBRNA2T00108261001;GSBRNA2T00042526001;GSBRNA2T00078555001;GSBRNA2T00032467001;GSBRNA2T00093660001;GSBRNA2T00020292001;GSBRNA2T00071676001
htu-miR171a	GSBRNA2T00109328001;GSBRNA2T00129274001;GSBRNA2T00101513001;GSBRNA2T00089357001;GSBRNA2T00077460001;GSBRNA2T00070834001;GSBRNA2T00018011001;GSBRNA2T00037887001;GSBRNA2T00149190001;GSBRNA2T00067696001;GSBRNA2T00138967001;GSBRNA2T00037888001
hvu-miR444b	GSBRNA2T00021021001;GSBRNA2T00014775001;GSBRNA2T00050971001;GSBRNA2T00001193001;GSBRNA2T00045994001
hvu-miR6190	GSBRNA2T00091794001;GSBRNA2T00078044001
hvu-miR6196	GSBRNA2T00123838001;GSBRNA2T00111913001;GSBRNA2T00094397001;GSBRNA2T00048572001;GSBRNA2T00132817001;GSBRNA2T00086765001;GSBRNA2T00149852001;GSBRNA2T00090938001;GSBRNA2T00025866001;GSBRNA2T00053240001;GSBRNA2T00114848001;GSBRNA2T00066969001;GSBRNA2T00052193001
hvu-miR6214	GSBRNA2T00023700001;GSBRNA2T00000721001;GSBRNA2T00139576001;GSBRNA2T00000279001;GSBRNA2T00050368001;GSBRNA2T00040924001;GSBRNA2T00021671001;GSBRNA2T00082030001;GSBRNA2T00072517001;GSBRNA2T00072596001
lja-miR408	GSBRNA2T00021717001;GSBRNA2T00152974001;GSBRNA2T00029878001
lja-miR7539	GSBRNA2T00052555001;GSBRNA2T00032589001;GSBRNA2T00044567001;GSBRNA2T00046770001;GSBRNA2T00134130001;GSBRNA2T00043531001;GSBRNA2T00080596001;GSBRNA2T00148207001;GSBRNA2T00064757001;GSBRNA2T00090823001;GSBRNA2T00132477001
lja-miR7545	GSBRNA2T00021829001
lus-miR159a	GSBRNA2T00148359001;GSBRNA2T00138797001;GSBRNA2T00066186001;GSBRNA2T00020136001;GSBRNA2T00051216001;GSBRNA2T00000303001;GSBRNA2T00118629001;GSBRNA2T00135510001
lus-miR159b	GSBRNA2T00065321001;GSBRNA2T00055597001;GSBRNA2T00076567001;GSBRNA2T00013029001;GSBRNA2T00016299001
lus-miR169a	GSBRNA2T00103373001;GSBRNA2T00121395001
lus-miR171a	GSBRNA2T00101513001;GSBRNA2T00109328001;GSBRNA2T00129274001;GSBRNA2T00067696001;GSBRNA2T00138967001;GSBRNA2T00037888001;GSBRNA2T00018011001;GSBRNA2T00089357001;GSBRNA2T00037887001;GSBRNA2T00149190001
mtr-miR156h-3p	GSBRNA2T00055942001;GSBRNA2T00087280001;GSBRNA2T00054831001
mtr-miR156j	GSBRNA2T00142194001;GSBRNA2T00098900001;GSBRNA2T00095467001;GSBRNA2T00010840001;GSBRNA2T00082768001;GSBRNA2T00117406001;GSBRNA2T00088261001;GSBRNA2T00082020001;GSBRNA2T00105779001;GSBRNA2T00152313001;GSBRNA2T00135341001;GSBRNA2T00089936001;GSBRNA2T00101976001;GSBRNA2T00123166001;GSBRNA2T00142280001;GSBRNA2T00055896001;GSBRNA2T00076919001;GSBRNA2T00089937001;GSBRNA2T00102380001;GSBRNA2T00053169001…
mtr-miR166b	GSBRNA2T00113748001;GSBRNA2T00088278001;GSBRNA2T00088471001;GSBRNA2T00050237001;GSBRNA2T00029833001;GSBRNA2T00031186001;GSBRNA2T00001430001;GSBRNA2T00047827001;GSBRNA2T00077008001;GSBRNA2T00081269001;GSBRNA2T00007629001;GSBRNA2T00098397001;GSBRNA2T00141380001;GSBRNA2T00114236001;GSBRNA2T00040012001
mtr-miR2619b-5p	GSBRNA2T00040071001;GSBRNA2T00089477001
mtr-miR2633	GSBRNA2T00138692001
mtr-miR2634	GSBRNA2T00103644001;GSBRNA2T00081937001
mtr-miR2641	GSBRNA2T00036835001;GSBRNA2T00071776001;GSBRNA2T00151028001;GSBRNA2T00034989001;GSBRNA2T00051457001
mtr-miR2673a	GSBRNA2T00120298001;GSBRNA2T00053198001;GSBRNA2T00078185001;GSBRNA2T00137238001;GSBRNA2T00146687001;GSBRNA2T00031689001;GSBRNA2T00105945001;GSBRNA2T00027881001;GSBRNA2T00103193001;GSBRNA2T00023847001;GSBRNA2T00156181001;GSBRNA2T00048304001;GSBRNA2T00142760001;GSBRNA2T00006616001;GSBRNA2T00147827001;GSBRNA2T00059771001;GSBRNA2T00066185001;GSBRNA2T00104271001;GSBRNA2T00119464001;GSBRNA2T00152853001…
mtr-miR319a-5p	GSBRNA2T00098907001;GSBRNA2T00076078001;GSBRNA2T00090200001;GSBRNA2T00006292001;GSBRNA2T00039160001;GSBRNA2T00016696001;GSBRNA2T00076011001
mtr-miR319c-3p	GSBRNA2T00118629001;GSBRNA2T00066186001;GSBRNA2T00148359001;GSBRNA2T00055597001;GSBRNA2T00138797001
mtr-miR5227	GSBRNA2T00016066001;GSBRNA2T00146355001;GSBRNA2T00068513001;GSBRNA2T00105361001;GSBRNA2T00008930001;GSBRNA2T00086391001;GSBRNA2T00050547001;GSBRNA2T00037779001;GSBRNA2T00007098001
mtr-miR5239	GSBRNA2T00083386001;GSBRNA2T00128188001;GSBRNA2T00110722001
mtr-miR5254	GSBRNA2T00111449001;GSBRNA2T00156612001
mtr-miR5740	GSBRNA2T00002032001
nta-miR1446	GSBRNA2T00107005001;GSBRNA2T00091444001;GSBRNA2T00136209001;GSBRNA2T00049394001
nta-miR156f	GSBRNA2T00152313001;GSBRNA2T00105779001;GSBRNA2T00089936001;GSBRNA2T00135341001;GSBRNA2T00141657001;GSBRNA2T00082020001;GSBRNA2T00123166001;GSBRNA2T00098900001;GSBRNA2T00146253001;GSBRNA2T00088261001;GSBRNA2T00117406001;GSBRNA2T00010840001;GSBRNA2T00050076001;GSBRNA2T00087887001;GSBRNA2T00117407001;GSBRNA2T00137829001;GSBRNA2T00132740001;GSBRNA2T00084692001;GSBRNA2T00076919001;GSBRNA2T00077258001…
nta-miR160d	GSBRNA2T00099262001;GSBRNA2T00131843001;GSBRNA2T00069247001;GSBRNA2T00066745001;GSBRNA2T00146488001;GSBRNA2T00089963001;GSBRNA2T00118741001;GSBRNA2T00036905001;GSBRNA2T00147919001;GSBRNA2T00063677001
nta-miR6025a	GSBRNA2T00049322001;GSBRNA2T00034345001;GSBRNA2T00078706001;GSBRNA2T00023614001
nta-miR6147	GSBRNA2T00098357001
nve-miR-2028-5p	GSBRNA2T00145561001;GSBRNA2T00071840001
nve-miR-2035-5p	GSBRNA2T00143966001;GSBRNA2T00107313001
nve-miR-9414-5p	GSBRNA2T00149230001;GSBRNA2T00121102001;GSBRNA2T00130570001
nve-miR-9428	GSBRNA2T00102783001;GSBRNA2T00066627001;GSBRNA2T00150416001;GSBRNA2T00024596001;GSBRNA2T00002651001
osa-miR1426	GSBRNA2T00048750001;GSBRNA2T00048846001;GSBRNA2T00130274001;GSBRNA2T00140153001;GSBRNA2T00012567001;GSBRNA2T00100335001;GSBRNA2T00157104001;GSBRNA2T00048845001;GSBRNA2T00004573001;GSBRNA2T00126717001;GSBRNA2T00116818001
osa-miR1437b-5p	GSBRNA2T00041287001
osa-miR1439	GSBRNA2T00105284001;GSBRNA2T00008874001
osa-miR1440a	GSBRNA2T00072173001
osa-miR159c	GSBRNA2T00118629001;GSBRNA2T00051216001;GSBRNA2T00066186001;GSBRNA2T00000303001;GSBRNA2T00020136001;GSBRNA2T00138797001;GSBRNA2T00148359001;GSBRNA2T00123652001
osa-miR162b	GSBRNA2T00085395001;GSBRNA2T00150500001
osa-miR164e	GSBRNA2T00108261001;GSBRNA2T00028210001;GSBRNA2T00098528001;GSBRNA2T00078961001;GSBRNA2T00044895001;GSBRNA2T00071676001;GSBRNA2T00063201001;GSBRNA2T00004489001;GSBRNA2T00137735001;GSBRNA2T00074690001;GSBRNA2T00075573001;GSBRNA2T00106173001;GSBRNA2T00078555001;GSBRNA2T00042526001;GSBRNA2T00093660001;GSBRNA2T00032467001;GSBRNA2T00020292001;GSBRNA2T00023746001;GSBRNA2T00051194001;GSBRNA2T00114310001
osa-miR166c-5p	GSBRNA2T00077270001;GSBRNA2T00141679001
osa-miR166e-3p	GSBRNA2T00051607001;GSBRNA2T00098778001;GSBRNA2T00114748001
osa-miR168b	GSBRNA2T00073753001;GSBRNA2T00023953001;GSBRNA2T00118115001;GSBRNA2T00070016001
osa-miR171i-3p	GSBRNA2T00129274001;GSBRNA2T00109328001;GSBRNA2T00101513001;GSBRNA2T00089357001;GSBRNA2T00018011001;GSBRNA2T00037887001;GSBRNA2T00149190001;GSBRNA2T00067696001;GSBRNA2T00138967001;GSBRNA2T00037888001
osa-miR2055	GSBRNA2T00068827001;GSBRNA2T00031701001;GSBRNA2T00032085001;GSBRNA2T00052265001;GSBRNA2T00012681001;GSBRNA2T00146305001;GSBRNA2T00025503001
osa-miR2091-5p	GSBRNA2T00073232001;GSBRNA2T00135852001
osa-miR2873b	GSBRNA2T00107938001
osa-miR2873c	GSBRNA2T00133096001;GSBRNA2T00047871001
osa-miR2925	GSBRNA2T00150680001
osa-miR395t	GSBRNA2T00158112001;GSBRNA2T00018810001
osa-miR396d	GSBRNA2T00132470001;GSBRNA2T00053319001;GSBRNA2T00116151001;GSBRNA2T00048934001;GSBRNA2T00016414001;GSBRNA2T00004236001;GSBRNA2T00043309001;GSBRNA2T00037328001;GSBRNA2T00029783001;GSBRNA2T00117068001;GSBRNA2T00129429001;GSBRNA2T00138740001;GSBRNA2T00154418001;GSBRNA2T00015890001;GSBRNA2T00141134001;GSBRNA2T00071333001;GSBRNA2T00126587001;GSBRNA2T00100215001;GSBRNA2T00109151001;GSBRNA2T00098678001…
osa-miR414	GSBRNA2T00107766001;GSBRNA2T00078089001;GSBRNA2T00127650001;GSBRNA2T00073411001;GSBRNA2T00101267001;GSBRNA2T00031702001;GSBRNA2T00010782001;GSBRNA2T00155016001;GSBRNA2T00085420001;GSBRNA2T00006706001;GSBRNA2T00016148001;GSBRNA2T00111014001;GSBRNA2T00131545001;GSBRNA2T00098881001;GSBRNA2T00031982001;GSBRNA2T00106959001;GSBRNA2T00060293001;GSBRNA2T00082974001;GSBRNA2T00150199001;GSBRNA2T00009101001…
osa-miR415	GSBRNA2T00005661001;GSBRNA2T00134972001
osa-miR444d.3	GSBRNA2T00073703001;GSBRNA2T00148608001;GSBRNA2T00104069001;GSBRNA2T00104794001;GSBRNA2T00012924001;GSBRNA2T00135814001;GSBRNA2T00069494001
osa-miR5075	GSBRNA2T00034571001;GSBRNA2T00109714001;GSBRNA2T00134999001;GSBRNA2T00156345001;GSBRNA2T00076317001;GSBRNA2T00070175001;GSBRNA2T00017472001;GSBRNA2T00144257001;GSBRNA2T00084674001;GSBRNA2T00071944001;GSBRNA2T00081639001;GSBRNA2T00100968001;GSBRNA2T00046215001;GSBRNA2T00022165001;GSBRNA2T00043927001;GSBRNA2T00081763001;GSBRNA2T00151461001;GSBRNA2T00130314001;GSBRNA2T00060145001;GSBRNA2T00100009001…
osa-miR5077	GSBRNA2T00150140001
osa-miR5079a	GSBRNA2T00151517001;GSBRNA2T00106112001
osa-miR5149	GSBRNA2T00138194001;GSBRNA2T00131616001
osa-miR5150-3p	GSBRNA2T00005845001
osa-miR5337a	GSBRNA2T00135942001
osa-miR5338	GSBRNA2T00130420001;GSBRNA2T00105519001;GSBRNA2T00086557001;GSBRNA2T00039985001
osa-miR5509	GSBRNA2T00105113001;GSBRNA2T00043420001;GSBRNA2T00024504001
pab-miR396a	GSBRNA2T00154418001;GSBRNA2T00015890001;GSBRNA2T00039591001;GSBRNA2T00004236001;GSBRNA2T00131024001;GSBRNA2T00041485001;GSBRNA2T00022857001;GSBRNA2T00021701001;GSBRNA2T00138740001;GSBRNA2T00121476001
pde-miR159	GSBRNA2T00013029001;GSBRNA2T00085597001;GSBRNA2T00132307001;GSBRNA2T00075836001;GSBRNA2T00033843001;GSBRNA2T00055996001;GSBRNA2T00042853001;GSBRNA2T00060517001;GSBRNA2T00006425001;GSBRNA2T00141937001;GSBRNA2T00009670001
ppe-miR1511-3p	GSBRNA2T00099726001;GSBRNA2T00067446001;GSBRNA2T00006602001
ppe-miR395a-3p	GSBRNA2T00018810001;GSBRNA2T00050370001;GSBRNA2T00158112001
ppe-miR396a	GSBRNA2T00141134001;GSBRNA2T00015890001;GSBRNA2T00077094001;GSBRNA2T00154418001;GSBRNA2T00109151001;GSBRNA2T00126587001;GSBRNA2T00071333001;GSBRNA2T00100215001;GSBRNA2T00041485001;GSBRNA2T00098678001;GSBRNA2T00131157001;GSBRNA2T00141814001;GSBRNA2T00121599001;GSBRNA2T00063253001;GSBRNA2T00053590001;GSBRNA2T00112581001;GSBRNA2T00116151001;GSBRNA2T00053319001;GSBRNA2T00132470001;GSBRNA2T00073135001…
ppe-miR6263	GSBRNA2T00116422001;GSBRNA2T00130532001
ppe-miR6271	GSBRNA2T00062981001;GSBRNA2T00067387001
ppe-miR6279	GSBRNA2T00043577001
ppe-miR6281	GSBRNA2T00061993001;GSBRNA2T00088577001;GSBRNA2T00018454001;GSBRNA2T00061252001;GSBRNA2T00079269001
ppe-miR6295	GSBRNA2T00005991001
ppe-miR8123-3p	GSBRNA2T00004253001;GSBRNA2T00108683001;GSBRNA2T00107714001;GSBRNA2T00011517001;GSBRNA2T00131417001;GSBRNA2T00107195001;GSBRNA2T00100710001;GSBRNA2T00006811001;GSBRNA2T00016310001;GSBRNA2T00034968001;GSBRNA2T00128969001;GSBRNA2T00019271001;GSBRNA2T00032842001;GSBRNA2T00014014001
ppe-miR8126-5p	GSBRNA2T00068707001;GSBRNA2T00021883001
ppt-miR1026a	GSBRNA2T00157163001;GSBRNA2T00150332001;GSBRNA2T00152189001
ppt-miR1048-3p	GSBRNA2T00039105001
ppt-miR1052	GSBRNA2T00006032001
ppt-miR1065	GSBRNA2T00126391001
ppt-miR1078	GSBRNA2T00070870001;GSBRNA2T00021616001;GSBRNA2T00060115001;GSBRNA2T00026898001
ppt-miR1211-5p	GSBRNA2T00075724001;GSBRNA2T00099878001;GSBRNA2T00058970001
ppt-miR160b	GSBRNA2T00069247001;GSBRNA2T00146488001;GSBRNA2T00066745001;GSBRNA2T00131843001;GSBRNA2T00099262001;GSBRNA2T00063677001;GSBRNA2T00147919001;GSBRNA2T00089963001;GSBRNA2T00036905001;GSBRNA2T00118741001
ppt-miR166j	GSBRNA2T00113748001;GSBRNA2T00029833001;GSBRNA2T00047098001;GSBRNA2T00031186001;GSBRNA2T00141380001;GSBRNA2T00098397001;GSBRNA2T00007629001;GSBRNA2T00114236001;GSBRNA2T00040012001;GSBRNA2T00077008001;GSBRNA2T00047827001;GSBRNA2T00081269001;GSBRNA2T00088278001;GSBRNA2T00050237001;GSBRNA2T00088471001;GSBRNA2T00107329001;GSBRNA2T00001430001
ppt-miR171a	GSBRNA2T00101513001;GSBRNA2T00018011001;GSBRNA2T00089357001;GSBRNA2T00149190001;GSBRNA2T00037887001;GSBRNA2T00067696001;GSBRNA2T00138967001;GSBRNA2T00037888001
ppt-miR319d-5p.1	GSBRNA2T00143218001;GSBRNA2T00065404001
ppt-miR319d-5p.2	GSBRNA2T00003575001;GSBRNA2T00044977001
ppt-miR414	GSBRNA2T00102157001;GSBRNA2T00016148001;GSBRNA2T00079652001;GSBRNA2T00030006001;GSBRNA2T00155016001;GSBRNA2T00127650001;GSBRNA2T00032096001;GSBRNA2T00154244001;GSBRNA2T00122194001;GSBRNA2T00023124001;GSBRNA2T00121540001;GSBRNA2T00026498001;GSBRNA2T00008282001;GSBRNA2T00137725001;GSBRNA2T00009436001;GSBRNA2T00150857001;GSBRNA2T00021263001;GSBRNA2T00016274001;GSBRNA2T00023869001;GSBRNA2T00150199001…
ppt-miR529g	GSBRNA2T00040550001;GSBRNA2T00084692001;GSBRNA2T00132740001;GSBRNA2T00010840001;GSBRNA2T00123166001;GSBRNA2T00152313001
ppt-miR536f	GSBRNA2T00103874001
ppt-miR894	GSBRNA2T00059191001
ppt-miR900-3p	GSBRNA2T00132488001;GSBRNA2T00134982001;GSBRNA2T00141803001;GSBRNA2T00005651001;GSBRNA2T00016396001;GSBRNA2T00050952001;GSBRNA2T00023177001
ppt-miR902j-5p	GSBRNA2T00008421001
pta-miR159a	GSBRNA2T00055597001;GSBRNA2T00076567001;GSBRNA2T00138797001;GSBRNA2T00042686001;GSBRNA2T00118629001;GSBRNA2T00066186001;GSBRNA2T00020136001;GSBRNA2T00051216001;GSBRNA2T00000303001;GSBRNA2T00148359001;GSBRNA2T00099024001;GSBRNA2T00092380001;GSBRNA2T00123652001;GSBRNA2T00072568001;GSBRNA2T00155531001
pta-miR159b	GSBRNA2T00092380001
pta-miR319	GSBRNA2T00025745001;GSBRNA2T00017146001;GSBRNA2T00150797001;GSBRNA2T00048595001;GSBRNA2T00055597001;GSBRNA2T00075987001;GSBRNA2T00076567001;GSBRNA2T00138797001;GSBRNA2T00027052001;GSBRNA2T00131324001;GSBRNA2T00129353001;GSBRNA2T00123757001;GSBRNA2T00118629001;GSBRNA2T00108683001;GSBRNA2T00051216001;GSBRNA2T00034968001;GSBRNA2T00009950001;GSBRNA2T00114181001;GSBRNA2T00027113001;GSBRNA2T00020136001…
pta-miR952b	GSBRNA2T00114816001
ptc-miR1446a	GSBRNA2T00078427001;GSBRNA2T00031976001;GSBRNA2T00021318001;GSBRNA2T00154359001;GSBRNA2T00093730001
ptc-miR169ab	GSBRNA2T00010215001;GSBRNA2T00129591001
ptc-miR171k	GSBRNA2T00138967001;GSBRNA2T00067696001;GSBRNA2T00037888001;GSBRNA2T00018011001;GSBRNA2T00089357001;GSBRNA2T00149190001;GSBRNA2T00037887001;GSBRNA2T00101513001;GSBRNA2T00109328001;GSBRNA2T00129274001
ptc-miR319i	GSBRNA2T00139353001
ptc-miR396e-3p	GSBRNA2T00113622001
ptc-miR472a	GSBRNA2T00047393001;GSBRNA2T00047405001;GSBRNA2T00083384001;GSBRNA2T00098829001;GSBRNA2T00090373001;GSBRNA2T00039539001;GSBRNA2T00042230001;GSBRNA2T00149475001;GSBRNA2T00035416001;GSBRNA2T00047169001;GSBRNA2T00114845001;GSBRNA2T00115821001;GSBRNA2T00154650001;GSBRNA2T00051562001;GSBRNA2T00090365001;GSBRNA2T00094807001;GSBRNA2T00047167001;GSBRNA2T00015202001;GSBRNA2T00044609001;GSBRNA2T00105456001…
ptc-miR477d-3p	GSBRNA2T00155376001;GSBRNA2T00005450001
ptc-miR6473	GSBRNA2T00076816001;GSBRNA2T00009518001;GSBRNA2T00044235001;GSBRNA2T00082395001;GSBRNA2T00147071001;GSBRNA2T00116295001;GSBRNA2T00078762001;GSBRNA2T00120470001;GSBRNA2T00145938001
ptc-miR6476a	GSBRNA2T00084755001;GSBRNA2T00104794001;GSBRNA2T00079680001;GSBRNA2T00045062001;GSBRNA2T00129913001;GSBRNA2T00086063001;GSBRNA2T00117029001
ptc-miR7828	GSBRNA2T00118051001
rgl-miR164	GSBRNA2T00032988001;GSBRNA2T00044186001;GSBRNA2T00094918001;GSBRNA2T00135393001;GSBRNA2T00110700001;GSBRNA2T00102792001
rgl-miR5139	GSBRNA2T00155954001;GSBRNA2T00151243001;GSBRNA2T00070493001;GSBRNA2T00155953001
rgl-miR5141	GSBRNA2T00082168001;GSBRNA2T00082162001
sbi-miR156e	GSBRNA2T00055896001;GSBRNA2T00096385001;GSBRNA2T00053169001;GSBRNA2T00034335001;GSBRNA2T00102380001;GSBRNA2T00117407001;GSBRNA2T00050076001;GSBRNA2T00142279001;GSBRNA2T00084692001;GSBRNA2T00132740001;GSBRNA2T00098900001;GSBRNA2T00142194001;GSBRNA2T00082768001;GSBRNA2T00117406001;GSBRNA2T00010840001;GSBRNA2T00089936001;GSBRNA2T00135341001;GSBRNA2T00082020001;GSBRNA2T00095823001;GSBRNA2T00123166001…
sbi-miR172b	GSBRNA2T00124534001;GSBRNA2T00118765001;GSBRNA2T00091555001;GSBRNA2T00070444001;GSBRNA2T00112432001;GSBRNA2T00116818001;GSBRNA2T00092079001;GSBRNA2T00101683001;GSBRNA2T00047898001;GSBRNA2T00043244001;GSBRNA2T00011935001;GSBRNA2T00126444001;GSBRNA2T00009204001;GSBRNA2T00001475001;GSBRNA2T00069921001;GSBRNA2T00133140001;GSBRNA2T00036087001;GSBRNA2T00138851001;GSBRNA2T00108914001;GSBRNA2T00012567001…
sbi-miR5381	GSBRNA2T00035574001;GSBRNA2T00026328001;GSBRNA2T00076446001;GSBRNA2T00072338001
sbi-miR5564b	GSBRNA2T00028214001;GSBRNA2T00006065001;GSBRNA2T00076357001;GSBRNA2T00061569001;GSBRNA2T00076436001;GSBRNA2T00073514001;GSBRNA2T00031429001;GSBRNA2T00050268001;GSBRNA2T00046200001;GSBRNA2T00009928001;GSBRNA2T00085270001;GSBRNA2T00040143001;GSBRNA2T00036955001;GSBRNA2T00141348001;GSBRNA2T00051865001;GSBRNA2T00047031001;GSBRNA2T00026313001;GSBRNA2T00119344001;GSBRNA2T00116759001
sbi-miR5568c-3p	GSBRNA2T00134250001
sbi-miR5568c-5p	GSBRNA2T00136864001
sbi-miR5568g-3p	GSBRNA2T00122581001;GSBRNA2T00125634001
sly-miR156e-5p	GSBRNA2T00142194001;GSBRNA2T00098900001;GSBRNA2T00010840001;GSBRNA2T00117406001;GSBRNA2T00082768001;GSBRNA2T00044808001;GSBRNA2T00082020001;GSBRNA2T00135341001;GSBRNA2T00089936001;GSBRNA2T00123166001;GSBRNA2T00101976001;GSBRNA2T00136772001;GSBRNA2T00055896001;GSBRNA2T00034335001;GSBRNA2T00053169001;GSBRNA2T00102380001;GSBRNA2T00096385001;GSBRNA2T00117407001;GSBRNA2T00050076001;GSBRNA2T00142279001…
sly-miR164a-3p	GSBRNA2T00055864001
sly-miR395a	GSBRNA2T00050370001;GSBRNA2T00018810001;GSBRNA2T00158112001
sly-miR5303	GSBRNA2T00121595001;GSBRNA2T00121134001;GSBRNA2T00130597001
sly-miR9473-5p	GSBRNA2T00150607001;GSBRNA2T00050034001
smo-miR1081	GSBRNA2T00027380001;GSBRNA2T00004767001
smo-miR1094a	GSBRNA2T00084308001
smo-miR1109	GSBRNA2T00016839001;GSBRNA2T00005457001
smo-miR171a	GSBRNA2T00101513001;GSBRNA2T00067696001;GSBRNA2T00138967001;GSBRNA2T00037888001;GSBRNA2T00089357001;GSBRNA2T00077460001;GSBRNA2T00070834001;GSBRNA2T00018011001;GSBRNA2T00149190001;GSBRNA2T00037887001
smo-miR396	GSBRNA2T00109151001;GSBRNA2T00126587001;GSBRNA2T00071333001;GSBRNA2T00015890001;GSBRNA2T00141134001;GSBRNA2T00012108001;GSBRNA2T00053319001;GSBRNA2T00132470001;GSBRNA2T00141814001;GSBRNA2T00138740001;GSBRNA2T00131157001;GSBRNA2T00121599001;GSBRNA2T00129429001;GSBRNA2T00098678001;GSBRNA2T00117068001
ssl-miR1078	GSBRNA2T00089675001;GSBRNA2T00145294001
ssp-miR1128	GSBRNA2T00142990001
stu-miR156f-5p	GSBRNA2T00082020001;GSBRNA2T00089936001;GSBRNA2T00135341001;GSBRNA2T00101976001;GSBRNA2T00123166001;GSBRNA2T00142194001;GSBRNA2T00098900001;GSBRNA2T00117406001;GSBRNA2T00082768001;GSBRNA2T00010840001;GSBRNA2T00050076001;GSBRNA2T00117407001;GSBRNA2T00084692001;GSBRNA2T00132740001;GSBRNA2T00142279001;GSBRNA2T00133120001;GSBRNA2T00055896001;GSBRNA2T00034335001;GSBRNA2T00102380001;GSBRNA2T00053169001…
stu-miR172c-3p	GSBRNA2T00090011001;GSBRNA2T00013852001;GSBRNA2T00138851001;GSBRNA2T00044328001;GSBRNA2T00022531001;GSBRNA2T00133140001;GSBRNA2T00138613001;GSBRNA2T00001475001;GSBRNA2T00009204001;GSBRNA2T00043244001;GSBRNA2T00109198001;GSBRNA2T00016319001;GSBRNA2T00101683001;GSBRNA2T00115757001;GSBRNA2T00116818001;GSBRNA2T00020070001;GSBRNA2T00086702001;GSBRNA2T00155932001;GSBRNA2T00057889001;GSBRNA2T00124534001…
stu-miR172c-5p	GSBRNA2T00149504001;GSBRNA2T00098221001;GSBRNA2T00028300001;GSBRNA2T00029474001;GSBRNA2T00021096001;GSBRNA2T00140900001;GSBRNA2T00019589001;GSBRNA2T00118062001;GSBRNA2T00003531001;GSBRNA2T00043245001;GSBRNA2T00075005001;GSBRNA2T00091555001;GSBRNA2T00085728001;GSBRNA2T00024457001;GSBRNA2T00016622001;GSBRNA2T00105490001;GSBRNA2T00148887001;GSBRNA2T00144351001;GSBRNA2T00042196001;GSBRNA2T00001399001…
stu-miR172e-5p	GSBRNA2T00125288001;GSBRNA2T00110583001;GSBRNA2T00059388001;GSBRNA2T00127599001;GSBRNA2T00058282001;GSBRNA2T00074538001;GSBRNA2T00081103001;GSBRNA2T00007675001;GSBRNA2T00154276001;GSBRNA2T00091555001
stu-miR398a-3p	GSBRNA2T00113570001
stu-miR408a-3p	GSBRNA2T00057231001;GSBRNA2T00078659001;GSBRNA2T00044675001;GSBRNA2T00136104001;GSBRNA2T00136264001;GSBRNA2T00048519001;GSBRNA2T00106942001;GSBRNA2T00105159001;GSBRNA2T00119677001;GSBRNA2T00107127001;GSBRNA2T00113389001;GSBRNA2T00043466001
stu-miR5303h	GSBRNA2T00038955001
stu-miR6149-3p	GSBRNA2T00090665001
stu-miR6149-5p	GSBRNA2T00069910001
stu-miR8005a	GSBRNA2T00153031001;GSBRNA2T00070065001
stu-miR8035	GSBRNA2T00128105001;GSBRNA2T00124622001
stu-miR8039	GSBRNA2T00071033001;GSBRNA2T00126480001;GSBRNA2T00124631001;GSBRNA2T00114585001;GSBRNA2T00098723001;GSBRNA2T00043906001
stu-miR8051-3p	GSBRNA2T00074760001;GSBRNA2T00125243001;GSBRNA2T00092369001
tae-miR1128	GSBRNA2T00120695001;GSBRNA2T00142990001
tae-miR1134	GSBRNA2T00029851001;GSBRNA2T00120269001
tae-miR9652-3p	GSBRNA2T00137370001
tae-miR9660-5p	GSBRNA2T00000334001;GSBRNA2T00111013001
tae-miR9673-5p	GSBRNA2T00029171001;GSBRNA2T00008285001;GSBRNA2T00006309001
tcc-miR172d	GSBRNA2T00138851001;GSBRNA2T00108914001;GSBRNA2T00013852001;GSBRNA2T00090011001;GSBRNA2T00011935001;GSBRNA2T00009204001;GSBRNA2T00001475001;GSBRNA2T00133140001;GSBRNA2T00069921001;GSBRNA2T00036087001;GSBRNA2T00101683001;GSBRNA2T00047898001;GSBRNA2T00043244001;GSBRNA2T00124534001;GSBRNA2T00118765001;GSBRNA2T00070444001;GSBRNA2T00112432001
tcc-miR399f	GSBRNA2T00066964001
vvi-miR156e	GSBRNA2T00142279001;GSBRNA2T00084692001;GSBRNA2T00132740001;GSBRNA2T00117407001;GSBRNA2T00050076001;GSBRNA2T00096385001;GSBRNA2T00073673001;GSBRNA2T00034335001;GSBRNA2T00102380001;GSBRNA2T00053169001;GSBRNA2T00055896001;GSBRNA2T00123166001;GSBRNA2T00101976001;GSBRNA2T00089936001;GSBRNA2T00135341001;GSBRNA2T00082020001;GSBRNA2T00082768001;GSBRNA2T00010840001;GSBRNA2T00117406001;GSBRNA2T00098900001…
vvi-miR160a	GSBRNA2T00131843001;GSBRNA2T00099262001;GSBRNA2T00146488001;GSBRNA2T00147919001
vvi-miR169l	GSBRNA2T00103373001
vvi-miR171h	GSBRNA2T00037888001;GSBRNA2T00067696001;GSBRNA2T00138967001;GSBRNA2T00149190001;GSBRNA2T00037887001;GSBRNA2T00089357001;GSBRNA2T00018011001;GSBRNA2T00101513001;GSBRNA2T00109328001;GSBRNA2T00129274001
vvi-miR3623-5p	GSBRNA2T00041104001;GSBRNA2T00140277001;GSBRNA2T00057940001;GSBRNA2T00156713001;GSBRNA2T00070907001;GSBRNA2T00020774001;GSBRNA2T00050467001;GSBRNA2T00016629001;GSBRNA2T00129864001;GSBRNA2T00041840001;GSBRNA2T00070893001
vvi-miR396b	GSBRNA2T00037328001;GSBRNA2T00043309001;GSBRNA2T00004236001;GSBRNA2T00144238001;GSBRNA2T00012108001;GSBRNA2T00121476001;GSBRNA2T00021701001;GSBRNA2T00129429001;GSBRNA2T00109151001;GSBRNA2T00100215001;GSBRNA2T00126587001;GSBRNA2T00071333001;GSBRNA2T00082786001;GSBRNA2T00141134001;GSBRNA2T00154418001;GSBRNA2T00129893001;GSBRNA2T00141814001;GSBRNA2T00012844001;GSBRNA2T00131157001;GSBRNA2T00141902001…
vvi-miR845a	GSBRNA2T00063448001;GSBRNA2T00018728001;GSBRNA2T00020097001;GSBRNA2T00037492001;GSBRNA2T00150034001;GSBRNA2T00093797001;GSBRNA2T00003238001;GSBRNA2T00035161001
vvi-miR845d	GSBRNA2T00063448001;GSBRNA2T00150034001;GSBRNA2T00037492001;GSBRNA2T00092571001;GSBRNA2T00003238001
zma-miR159c-5p	GSBRNA2T00080816001
zma-miR159e-5p	GSBRNA2T00151672001;GSBRNA2T00002401001;GSBRNA2T00014150001
zma-miR159f-5p	GSBRNA2T00116961001;GSBRNA2T00102583001;GSBRNA2T00007890001;GSBRNA2T00007891001
zma-miR159g-3p	GSBRNA2T00132718001;GSBRNA2T00042307001
zma-miR159h-3p	GSBRNA2T00148359001;GSBRNA2T00076567001;GSBRNA2T00138797001;GSBRNA2T00055597001;GSBRNA2T00051216001;GSBRNA2T00066186001;GSBRNA2T00020136001;GSBRNA2T00000303001;GSBRNA2T00118629001
zma-miR164b-3p	GSBRNA2T00038647001;GSBRNA2T00021256001;GSBRNA2T00079649001;GSBRNA2T00084708001;GSBRNA2T00076553001;GSBRNA2T00147581001
zma-miR164h-5p	GSBRNA2T00075573001;GSBRNA2T00023746001;GSBRNA2T00074690001;GSBRNA2T00137735001;GSBRNA2T00004489001;GSBRNA2T00032467001;GSBRNA2T00093660001;GSBRNA2T00020292001;GSBRNA2T00004219001;GSBRNA2T00071676001;GSBRNA2T00028210001;GSBRNA2T00106173001;GSBRNA2T00108261001;GSBRNA2T00042526001;GSBRNA2T00078555001
zma-miR168a-3p	GSBRNA2T00094126001
zma-miR168b-3p	GSBRNA2T00065901001;GSBRNA2T00094792001
zma-miR169i-3p	GSBRNA2T00149306001;GSBRNA2T00017009001;GSBRNA2T00127144001;GSBRNA2T00103321001;GSBRNA2T00102545001;GSBRNA2T00103323001;GSBRNA2T00049522001;GSBRNA2T00066208001;GSBRNA2T00067491001;GSBRNA2T00103296001;GSBRNA2T00120967001;GSBRNA2T00093858001;GSBRNA2T00156787001;GSBRNA2T00103307001;GSBRNA2T00021187001;GSBRNA2T00122505001;GSBRNA2T00124469001
zma-miR171a-3p	GSBRNA2T00109328001;GSBRNA2T00129274001;GSBRNA2T00101513001;GSBRNA2T00070834001;GSBRNA2T00077460001;GSBRNA2T00089357001;GSBRNA2T00018011001;GSBRNA2T00037887001;GSBRNA2T00149190001;GSBRNA2T00067696001;GSBRNA2T00138967001;GSBRNA2T00037888001
zma-miR171b-3p	GSBRNA2T00101513001;GSBRNA2T00037887001;GSBRNA2T00149190001;GSBRNA2T00070834001;GSBRNA2T00089357001;GSBRNA2T00018011001;GSBRNA2T00077460001;GSBRNA2T00037888001;GSBRNA2T00138967001;GSBRNA2T00067696001
zma-miR172b-5p	GSBRNA2T00007396001;GSBRNA2T00091656001;GSBRNA2T00091555001;GSBRNA2T00142139001;GSBRNA2T00096989001;GSBRNA2T00024508001;GSBRNA2T00094668001;GSBRNA2T00120685001
zma-miR2275c-5p	GSBRNA2T00047396001;GSBRNA2T00114772001
zma-miR396g-3p	GSBRNA2T00148019001;GSBRNA2T00146418001

## Sheet: H
Table H. The information of predicted precursor miRNAs in rapeseed
miRNA precursor	Alias	Sequence	MFEI index	MFE(kcal/mol)	Total Reads
Bna-MIR-n001	tanh20-m1140	TGTTTTCGATTGGCCGATGATTAAATTTGATAAACACAAGCATATGTCTAAATAATCTGTGTTGATAAATTTATCTTCATGAGGCTGATCTCTTACA	0.773333	-23.2	2537
Bna-MIR-n002	tanh20-m0169	TTTTGAAAGAAAGCCAATTTGCAGAGCAATGACGTCAAATATAAAATGGCGTGAGTTGCCTTGAAGGTTGGCAACAACAATAAG	0.73125	-23.4	369
Bna-MIR-n003	tanh20-m0118	ATTACTTTTTTTGCTTATTAGGTTCAGTGTTGGTATCTTGATCTTGTACCAATACTCTACATTTGATAAGCTAAATCAAATCA	0.883333	-21.2	61
Bna-MIR-n004	tanh20-m1172	CTTACGATTAACTCGGGGTTCTTAGGATGAGTTATTAGCGGAAATTAACAACTCCACTCTAAGAACTCCGGGTTAGTCATGGT	1.03143	-36.1	52
Bna-MIR-n005	tanh20-m0410	AATATGGATTATTAAAAAAATAAGACATGTATTTGGATATTTCCCTTCAACTCCACAATATTGTATTATTTTTTTGACATAAA	0.761111	-13.7	46
Bna-MIR-n006	tanh20-m0602	GAAATCAATTTAGAAGTGATTATAAATCAGTTAGAAGAGTTTGTTTATAGATCATTTATAAATTCTTATA	0.728571	-10.2	46
Bna-MIR-n007	tanh20-m0108	CACCTATAGCAATGTCGTTGGTGATTTGTTTCAACACTGAAAACAGGATTAAACCCTGTTTTGGTTATGGATCATTAACTATATATGTTTTGACTA	0.7	-22.4	36
Bna-MIR-n008	tanh20-m0874	CCGAGGTTCTTAGAGTTGGGTTCTTAACGGAAGTTAAGAAACTGTTTCTTAACTTCCGCTAAGAACCTCGTCCTAAGAACCCCG	1.19474	-45.4	33
Bna-MIR-n009	tanh20-m0970	ATAAAAAAATAGATTAGACGGTCGTCTAGGCGGTTAGGCAGTCGCCTAAGCGGCTAGACGGTCATTTAGACGATCTAGGCAGAGAA	0.8025	-32.1	26
Bna-MIR-n010	tanh20-m0778	CGGGATTCTTAGAGTGGAGTTCTTAGCGGAAGTTAAGAAACAGTTTCTTAACTTCCGCTAAGAACTCCATCCTAAGAACCCGG	1.64865	-61	25
Bna-MIR-n011	tanh20-m0846	CGGGTTTTTGAGGCTAAGTCTATTTGGGTTTTGGGTATTTTGGGCCTAAGCCCATTTGGACTAGGACCGGTCCAAAAACCC	0.915385	-35.7	24
Bna-MIR-n012	tanh20-m0109	GAGAGTCCATAAGGTGACCAATTAGCCGATCACATATTAGCCACTACATGGCTGCTTCTTTCTGTGATTGGTCAGTATGTCACCAATATCACTTATCT	0.729268	-29.9	23
Bna-MIR-n013	tanh20-m0223	TTGATTCATAGGTTAAAAAGTGCTGAACATGTCTTTTGCTTTAGAAGCTTGATATGTTTGTATTTTGCCTTTCCTCTTTCCCATGAATAGT	0.71	-21.3	22
Bna-MIR-n014	tanh20-m0453	TGCCCAGTCCAAGCTGAGAGTTATCTGTCTGGTTTGAGCAAAGGCTCAAGTCAGGTGGGTGCTAAAGTTGGAGGGTAA	0.825641	-32.2	22
Bna-MIR-n015	tanh20-m0746	TCGAGGACCACCACGTAGCGTGGGGTCCGCGATACAGTGATTTAAAAAAAAAAAAATTAAGCAGACCAATCGAGGACCACCACGTAGCGTGGGGTCCGCGA	0.955769	-49.7	21
Bna-MIR-n016	tanh20-m0240	CGGAATTGGTTTGCTTATTAGGTTCAGTGTTGGTGAATTTCGTTCGTGTACCAATACTCTACATTTGATAAGCTAAATCAAAATCA	0.846667	-25.4	20
Bna-MIR-n017	tanh20-m0041	TTTTTACCGAAGGACGACGGTCTCCGGCAACGGCACGCACGCTCACGCGCCGGCCGTTCGCCGGAGATCTACTTTCTCTCTCTTTTC	0.705769	-36.7	19
Bna-MIR-n018	tanh20-m0504	AGACGCAAAAAAAACGCGTCGGGAGCGACCTCCTGGAGCGACTATGCTAGGTCGCTCCGCGTGTTTTGCTTGGACGA	0.763636	-33.6	19
Bna-MIR-n019	tanh20-m0011	GTGAGTTCAGAGATGTCTGAGCTTCGACGCTACGGTATGGTATGGGCGTGAGTTCAGAGACGTTTGAGCTTCG	0.786842	-29.9	17
Bna-MIR-n020	tanh20-m0379	AATAATATATAAGGGACTTGGGCCAATTCAATTGGTTTTAAGTTGGAAGCCCAAGAAAACTTATCAAAACCA	0.808333	-19.4	17
Bna-MIR-n021	tanh20-m0298	ACTGATGGACCTCTGCCGTTCTGCCAGTAACTTTATGGTATAATAATGCTCCAAGTTACCGGCAGAAAGGCAGAGGTCGATAATTT	1.20526	-45.8	16
Bna-MIR-n022	tanh20-m0609	TTTTTACTGAAGGATGACGGTCTCCGGCGACGGCACGCACGCTCACGCGCCGGCCGTCGTCGGAGATCTACTTTCTCTCTCTTTTC	0.8	-40	15
Bna-MIR-n023	tanh20-m0571	CGTAAATATTAGAGTGCGGTCCGGTCCAGCCTGAAAATATTTTGGGCTGAAAATTTAAAGTCCGGTCCGGCTCTTATAGGGCTATAGGGC	0.707143	-29.7	14
Bna-MIR-n024	tanh20-m1274	AAAATTAACGTACCGCCCGTCAGACGGGATGGAGTCCACATGCCGAGAGAGTGGGCATGGGTGGACCATTAGCCGTGGACGGTCGGAGCGTTATAGTTACA	0.782143	-43.8	14
Bna-MIR-n025	tanh20-m1283	GACCATGATTAACGGGACGTTCTTACGATTGGGTTCTTAGCGGAATATAAGAACCACATTCTAAAAAGTTCCTATTAATCGCTCTG	0.720588	-24.5	14
Bna-MIR-n026	tanh20-m0105	GAGCATGAATAACCCGGGGTTTTTAGGATGGAGTACTTCCGCTAAGAACTCTACTCTAAGAACCCCGGGTTAATCATGGTC	1.25526	-47.7	13
Bna-MIR-n027	tanh20-m0119	TATTAATGGAAATACTAGGATAAGACCTGCGCCTTGCGCCCGGGGAGGTTTTTTTTTTTTATTTTTTATTAATT	0.74	-18.5	12
Bna-MIR-n028	tanh20-m0033	TCCCAAAATCATAAAGGGGCAGCTCGGTGACGGTGAAGATGGAGACGCAGTAACAACTGTGATTCCCACCAACATGGAGATGCCCTTTATAAGTTTTCAAC	0.789362	-37.1	11
Bna-MIR-n029	tanh20-m0144	TCAATTTATCAAAGCTTCTTTTGGCCTGTGGATTTATTTAAGAACTTTGGTCAAGTTTGGACTTTGATGAGAGAAA	0.736	-18.4	11
Bna-MIR-n030	tanh20-m0815	TCCGGTGGGAACTAAGTTGTTGATGTTTACCAGTTTGGGCCTAGATTCGGCCCAAATGGTTTATATGGTAGGCTAGTAATAGACGTTTTGACTATT	0.74	-29.6	11
Bna-MIR-n031	tanh20-m0824	CCGGAATTTTTAGAGTGAGGTTCTTATCGGAAGTTAAGAAACAGTTTTTTAACTTCCGCTAAGAACCTCGTCCTAAGAATCCTA	1.275	-40.8	11
Bna-MIR-n032	tanh20-m0930	TTTTGTGCAAAAAGCGGGAGATCTGCATGCAGTTCAATATTTTTGTCTTTTTGTGGAAAAAGCGGGAGATCTGCATGTAGATCTCATCCGCTAACATTTGGC	0.942857	-39.6	11
Bna-MIR-n033	tanh20-m1082	TTATAAGTCCAGCCCTATTTTAACCCAACCCTATTTTAACCTTATTATAAGCAAGGGTTAGGGTTGGTACCAGGGTTAACTCATTT	0.759375	-24.3	11
Bna-MIR-n034	tanh20-m1110	TTAGATCTGAGTTCAAACTCCGGCGACCGGACGGCGCGTGTGCGCGCGTTCTGGCGCCGGAAGTCTTCCTCTTCTCTTT	0.782979	-36.8	11
Bna-MIR-n035	tanh20-m1133	GAGCGGTTTGAAGCGGTTTGAAGCGGTTTAGAGCGATTTAAGTGATTGTTGCAAACCGCCGACAACTGCTACTAACCGCAAAAGCT	0.860976	-35.3	11
Bna-MIR-n036	tanh20-m1287	AAAGTCTTCCAGCTGGACGACTTATTAGACGACTTATAATTAAGTCGTCTGGAAAGTCTTCCAGCTGGACGACTTA	1.54688	-49.5	11
Bna-MIR-n037	tanh20-m0431	CGCTCCGGGCTCGTTCTCGCGTCTCCGGGTGATGAAAACGCGAGCGACTTCTCCCTGTCGCTCTGGTATGGTCGCTCTGAGCTTCGGGAGCGACTTCAGCA	0.704762	-44.4	10
Bna-MIR-n038	tanh20-m0445	AAAATGCAATATCGGATTGATTCGGGTAGCGTAGGATCCTTGTAAGTGTTCCTGGGTGGTACTAGATCTCGATATTGT	0.709091	-23.4	10
Bna-MIR-n039	tanh20-m0488	ATATAAAGTTACAGCACTTACCAATCATCCCCTTCATATAAATTTATATTTTCCCCCACATTAAGGGTCCGATTGGTAATGGCTGTAGCTTTAAAT	0.990909	-32.7	10

## Sheet: I
Table I. The information of predicted precursor miRNAs in rapeseed
ID	Sequence
bna-miR-n001-5p	TGGCCGATGATTAAATTTGATA
bna-miR-n001-3p	GATAAATTTATCTTCATGAGGCTG
bna-miR-n002-5p	AAGCCAATTTGCAGAGCAATGACG
bna-miR-n003-5p	TTGCTTATTAGGTTCAGTGTTGGT
bna-miR-n004-3p	AACTCCACTCTAAGAACTCCGGGT
bna-miR-n005-5p	ATTAAAAAAATAAGACATGTATT
bna-miR-n005-3p	TATTGTATTATTTTTTTGACAT
bna-miR-n006-5p	TAGAAGTGATTATAAATCAGTT
bna-miR-n007-3p	TATGGATCATTAACTATATAT
bna-miR-n008-3p	AACTTCCGCTAAGAACCTCGTCCT
bna-miR-n009-5p	AGATTAGACGGTCGTCTAGGCGGT
bna-miR-n010-5p	AGAGTGGAGTTCTTAGCGGAAGTT
bna-miR-n010-3p	AACTTCCGCTAAGAACTCCATCCT
bna-miR-n011-3p	AAGCCCATTTGGACTAGGACCGGT
bna-miR-n012-5p	AAGGTGACCAATTAGCCGATCAC
bna-miR-n013-5p	GGTTAAAAAGTGCTGAACATGT
bna-miR-n014-5p	AAGCTGAGAGTTATCTGTCTGGT
bna-miR-n015-3p	AATCGAGGACCACCACGTAGCGTG
bna-miR-n016-5p	TTGCTTATTAGGTTCAGTGTTGGT
bna-miR-n017-5p	AGGACGACGGTCTCCGGCAACGGC
bna-miR-n017-3p	TTCGCCGGAGATCTACTTTCT
bna-miR-n018-5p	AAAACGCGTCGGGAGCGACCTCCT
bna-miR-n019-3p	TGGGCGTGAGTTCAGAGACGT
bna-miR-n020-5p	AAGGGACTTGGGCCAATTCAATTG
bna-miR-n021-5p	CTCTGCCGTTCTGCCAGTAACT
bna-miR-n021-3p	TTACCGGCAGAAAGGCAGAGG
bna-miR-n022-5p	AGGATGACGGTCTCCGGCGACGGC
bna-miR-n023-5p	AGAGTGCGGTCCGGTCCAGCCTGA
bna-miR-n023-3p	AAAGTCCGGTCCGGCTCTTATAGG
bna-miR-n024-3p	ATTAGCCGTGGACGGTCGGAGCGT
bna-miR-n025-5p	AACGGGACGTTCTTACGATTGGGT
bna-miR-n026-5p	AACCCGGGGTTTTTAGGATGGAGT
bna-miR-n026-3p	ACTCTACTCTAAGAACCCCGGGTT
bna-miR-n027-5p	AATACTAGGATAAGACCTGCGCCT
bna-miR-n028-5p	ATAAAGGGGCAGCTCGGTGACGGT
bna-miR-n029-5p	AAAGCTTCTTTTGGCCTGTGGATT
bna-miR-n029-3p	CTTTGGTCAAGTTTGGACTTTG
bna-miR-n030-3p	ATATGGTAGGCTAGTAATAGACGT
bna-miR-n031-3p	AACTTCCGCTAAGAACCTCGTCCT
bna-miR-n032-5p	AAAGCGGGAGATCTGCATGCAGTT
bna-miR-n032-3p	ATCTGCATGTAGATCTCATCCGCT
bna-miR-n033-3p	AAGGGTTAGGGTTGGTACCAGGGT
bna-miR-n034-3p	TTCTGGCGCCGGAAGTCTTCC
bna-miR-n035-5p	AAGCGGTTTGAAGCGGTTTAGAGC
bna-miR-n035-3p	AAACCGCCGACAACTGCTACTAAC
bna-miR-n036-5p	AGCTGGACGACTTATTAGACGACT
bna-miR-n037-3p	ATGGTCGCTCTGAGCTTCGGGAGC
bna-miR-n038-5p	ATCGGATTGATTCGGGTAGCGTAG
bna-miR-n038-3p	AGTGTTCCTGGGTGGTACTAGATC
bna-miR-n039-3p	AAGGGTCCGATTGGTAATGGCTGT

## Sheet: J
Table J. The differentiaed miRNAs after spraying SU herbicide in genotype N131
family	miRNA_ID	total	N1_2	N4_5	N10_11	up/down	up/down	|log2(foldchange)|	|log2(foldchange)|	P-value	Significance-Lable miRNA_ID	N1	N2	N4	N5	N1	N2	N10	N11	N1_2	P-value	Significance-Lable
156	gma-miR156g	0.56365	0.441	0.0826	0.04005	down	down	2.41656	3.4609	0.879260199762883 gma-miR156g		0.0922	0.7898	0.0834	0.0818	0.0922	0.7898	0	0.0801	0.441	0	**
156	hbr-miR156	0.16955	0.0461	0.12345	0	up	down	1.42109	8.84862	0	** hbr-miR156	0.0922	0	0.0834	0.1635	0.0922	0	0	0	0.0461	0	**
156	aly-miR156e-3p	0.16105	0	0.0409	0.12015	up	up	8.67596	10.2306	0	** aly-miR156e-3p	0	0	0	0.0818	0	0	0	0.2403	0	0	**
156	aly-miR156c-3p	0.12375	0	0.0409	0.08285	up	up	8.67596	9.69436	0	** aly-miR156c-3p	0	0	0	0.0818	0	0	0.0856	0.0801	0	0	**
156	har-miR156c	0.12345	0	0.0834	0.04005	up	up	9.7039	8.64566	0	** har-miR156c	0	0	0.1668	0	0	0	0	0.0801	0	0	**
156	ath-miR156d-3p	0.0461	0.0461	0	0	down	down	8.84862	8.84862	0	** ath-miR156d-3p	0.0922	0	0	0	0.0922	0	0	0	0.0461	0	**
156	hci-miR156a	0.0461	0.0461	0	0	down	down	8.84862	8.84862	0	** hci-miR156a	0.0922	0	0	0	0.0922	0	0	0	0.0461	0	**
156	stu-miR156f-5p	0.0461	0.0461	0	0	down	down	8.84862	8.84862	0	** stu-miR156f-5p	0.0922	0	0	0	0.0922	0	0	0	0.0461	0	**
156	bdi-miR156a	0.0439	0.0439	0	0	down	down	8.77808	8.77808	0	** bdi-miR156a	0	0.0878	0	0	0	0.0878	0	0	0.0439	0	**
156	ath-miR156i	0.0439	0.0439	0	0	down	down	8.77808	8.77808	0	** ath-miR156i	0	0.0878	0	0	0	0.0878	0	0	0.0439	0	**
157	aly-miR157c-3p	0.12865	0.08775	0.0409	0	down	down	1.1013	9.77726	0	** aly-miR157c-3p	0	0.1755	0	0.0818	0	0.1755	0	0	0.08775	0	**
158	aly-miR158a-3p	0.53615	0	0.08175	0.4544	up	up	9.67507	12.1497	0	** aly-miR158a-3p	0	0	0	0.1635	0	0	0.4281	0.4807	0	4.93952e-05	**
159	pta-miR159a	8.45195	1.42605	3.33955	3.68635	up	up	1.22763	1.37017	3.73035e-13	** pta-miR159a	0.9216	1.9305	2.8361	3.843	0.9216	1.9305	1.2844	6.0883	1.42605	0	**
159	aly-miR159c-3p	2.4237	0.3993	1.1612	0.8632	up	up	1.54007	1.11222	2.79601e-06	** aly-miR159c-3p	0.1843	0.6143	1.6683	0.6541	0.1843	0.6143	0.685	1.0414	0.3993	6.40603e-05	**
159	zma-miR159g-3p	0.16185	0	0.0417	0.12015	up	up	8.7039	10.2306	0	** zma-miR159g-3p	0	0	0.0834	0	0	0	0	0.2403	0	0	**
159	lus-miR159a	0.13605	0.13605	0	0	down	down	10.4099	10.4099	0	** lus-miR159a	0.1843	0.0878	0	0	0.1843	0.0878	0	0	0.13605	0	**
159	bdi-miR159a-5p	0.08095	0	0.0409	0.04005	up	up	8.67596	8.64566	0	** bdi-miR159a-5p	0	0	0	0.0818	0	0	0	0.0801	0	0	**
159	cme-miR159b	0.0461	0.0461	0	0	down	down	8.84862	8.84862	0	** cme-miR159b	0.0922	0	0	0	0.0922	0	0	0	0.0461	0	**
159	zma-miR159e-5p	0.0439	0.0439	0	0	down	down	8.77808	8.77808	0	** zma-miR159e-5p	0	0.0878	0	0	0	0.0878	0	0	0.0439	0	**
159	sof-miR159e	0.0439	0.0439	0	0	down	down	8.77808	8.77808	0	** sof-miR159e	0	0.0878	0	0	0	0.0878	0	0	0.0439	0	**
160	aly-miR160a-5p	0.34235	0.17775	0.08175	0.08285	down	down	1.12056	1.10128	0	** aly-miR160a-5p	0.0922	0.2633	0	0.1635	0.0922	0.2633	0.0856	0.0801	0.17775	0	**
160	ppt-miR160b	0.17225	0.08775	0.0417	0.0428	down	down	1.07335	1.03579	0	** ppt-miR160b	0	0.1755	0.0834	0	0	0.1755	0.0856	0	0.08775	0	**
160	gma-miR160a-3p	0.08775	0.08775	0	0	down	down	9.77726	9.77726	0	** gma-miR160a-3p	0	0.1755	0	0	0	0.1755	0	0	0.08775	0	**
160	bdi-miR160a-3p	0.0461	0.0461	0	0	down	down	8.84862	8.84862	0	** bdi-miR160a-3p	0.0922	0	0	0	0.0922	0	0	0	0.0461	0	**
162	osa-miR162b	0.2633	0.2216	0.0417	0	down	down	2.40984	11.1137	0	** osa-miR162b	0.0922	0.351	0.0834	0	0.0922	0.351	0	0	0.2216	0	**
164	ath-miR164c-3p	0.98605	0.5726	0.24775	0.1657	down	down	1.20864	1.78895	0.458288777647982 ath-miR164c-3p		0.0922	1.053	0.2502	0.2453	0.0922	1.053	0.1712	0.1602	0.5726	0.629862
164	aly-miR164c-3p	0.169	0.0461	0	0.1229	down	up	8.84862	1.41465	0	** aly-miR164c-3p	0.0922	0	0	0	0.0922	0	0.0856	0.1602	0.0461	0	**
164	zma-miR164b-3p	0.0461	0.0461	0	0	down	down	8.84862	8.84862	0	** zma-miR164b-3p	0.0922	0	0	0	0.0922	0	0	0	0.0461	0	**
164	cme-miR164b	0.0461	0.0461	0	0	down	down	8.84862	8.84862	0	** cme-miR164b	0.0922	0	0	0	0.0922	0	0	0	0.0461	0	**
164	ata-miR164a-3p	0.0439	0.0439	0	0	down	down	8.77808	8.77808	0	** ata-miR164a-3p	0	0.0878	0	0	0	0.0878	0	0	0.0439	0	**
166	osa-miR166e-3p	0.7348	0.48485	0.1243	0.12565	down	down	1.96371	1.94813	0.810640440234742 osa-miR166e-3p		0.0922	0.8775	0.1668	0.0818	0.0922	0.8775	0.1712	0.0801	0.48485	0.629862
166	bdi-miR166e-3p	0.5375	0.0439	0.20775	0.28585	up	up	2.24256	2.70297	0	** bdi-miR166e-3p	0	0.0878	0.3337	0.0818	0	0.0878	0.1712	0.4005	0.0439	0	**
166	bdi-miR166f	0.4798	0.316	0.0409	0.1229	down	down	2.94975	1.36244	0	** bdi-miR166f	0.3687	0.2633	0	0.0818	0.3687	0.2633	0.0856	0.1602	0.316	0.366999
166	ata-miR166c-3p	0.12345	0	0.0834	0.04005	up	up	9.7039	8.64566	0	** ata-miR166c-3p	0	0	0.1668	0	0	0	0	0.0801	0	0	**
166	cln-miR166	0.08175	0	0.0417	0.04005	up	up	8.7039	8.64566	0	** cln-miR166	0	0	0.0834	0	0	0	0	0.0801	0	0	**
167	aly-miR167a-3p	218.058	30.9224	64.4668	122.669	up	up	1.0599	1.98804	0	** aly-miR167a-3p	23.4095	38.4353	44.96	83.9735	23.4095	38.4353	79.031	166.306	30.9224	0	**
167	aly-miR167c-3p	0.2011	0	0.0409	0.1602	up	up	8.67596	10.6457	0	** aly-miR167c-3p	0	0	0	0.0818	0	0	0	0.3204	0	0	**
167	bna-miR167a	0.16625	0	0.12345	0.0428	up	up	10.2697	8.74147	0	** bna-miR167a	0	0	0.0834	0.1635	0	0	0.0856	0	0	0	**
167	ata-miR167c-3p	0.0837	0	0.0409	0.0428	up	up	8.67596	8.74147	0	** ata-miR167c-3p	0	0	0	0.0818	0	0	0.0856	0	0	0	**
167	stu-miR167a-3p	0.0461	0.0461	0	0	down	down	8.84862	8.84862	0	** stu-miR167a-3p	0.0922	0	0	0	0.0922	0	0	0	0.0461	0	**
167	ata-miR167b-5p	0.0461	0.0461	0	0	down	down	8.84862	8.84862	0	** ata-miR167b-5p	0.0922	0	0	0	0.0922	0	0	0	0.0461	0	**
168	bna-miR168b	1.1109	0.13385	0.53645	0.4406	up	up	2.00283	1.71885	0.00283706	** bna-miR168b	0.0922	0.1755	0.5005	0.5724	0.0922	0.1755	0	0.8812	0.13385	0.00116133	**
168	sly-miR168a-3p	0.2164	0.1755	0.0409	0	down	down	2.1013	10.7773	0	** sly-miR168a-3p	0	0.351	0	0.0818	0	0.351	0	0	0.1755	0	**
168	ata-miR168-5p	0.12375	0	0.0409	0.08285	up	up	8.67596	9.69436	0	** ata-miR168-5p	0	0	0	0.0818	0	0	0.0856	0.0801	0	0	**
168	osa-miR168b	0.0461	0.0461	0	0	down	down	8.84862	8.84862	0	** osa-miR168b	0.0922	0	0	0	0.0922	0	0	0	0.0461	0	**
169	aly-miR169h-3p	0.58655	0.09215	0.2486	0.2458	up	up	1.43177	1.41543	0	** aly-miR169h-3p	0.1843	0	0.3337	0.1635	0.1843	0	0.1712	0.3204	0.09215	0	**
169	aly-miR169d-3p	0.2178	0.13605	0.0417	0.04005	down	down	1.70602	1.76426	0	** aly-miR169d-3p	0.1843	0.0878	0.0834	0	0.1843	0.0878	0	0.0801	0.13605	0	**
169	zma-miR169d	0.1682	0	0.0826	0.0856	up	up	9.69	9.74147	0	** zma-miR169d	0	0	0.0834	0.0818	0	0	0.1712	0	0	0	**
169	aly-miR169b-3p	0.1682	0.0439	0.1243	0	up	down	1.50153	8.77808	0	** aly-miR169b-3p	0	0.0878	0.1668	0.0818	0	0.0878	0	0	0.0439	0	**
170	aly-miR170-5p	8.5144	5.09865	2.10645	1.3093	down	down	1.2753	1.96132	0.209247761244378 aly-miR170-5p		2.2119	7.9854	2.1688	2.0441	2.2119	7.9854	0.8562	1.7624	5.09865	0.973846
171	ptc-miR171k	0.3105	0.2304	0	0.0801	down	down	11.1699	1.52427	0	** ptc-miR171k	0.4608	0	0	0	0.4608	0	0	0.1602	0.2304	0	**
171	aly-miR171c-5p	0.13305	0.09215	0.0409	0	down	down	1.17188	9.84784	0	** aly-miR171c-5p	0.1843	0	0	0.0818	0.1843	0	0	0	0.09215	0	**
171	ctr-miR171	0.09215	0.09215	0	0	down	down	9.84784	9.84784	0	** ctr-miR171	0.1843	0	0	0	0.1843	0	0	0	0.09215	0	**
172	aly-miR172c-3p	0.30395	0.18215	0.08175	0.04005	down	down	1.15584	2.18525	0	** aly-miR172c-3p	0.2765	0.0878	0	0.1635	0.2765	0.0878	0	0.0801	0.18215	0	**
172	sbi-miR172b	0.1712	0.0461	0.1251	0	up	down	1.44024	8.84862	0	** sbi-miR172b	0.0922	0	0.2502	0	0.0922	0	0	0	0.0461	0	**
319	gma-miR319p	0.1262	0	0.0834	0.0428	up	up	9.7039	8.74147	0	** gma-miR319p	0	0	0.1668	0	0	0	0.0856	0	0	0	**
319	gma-miR319i	0.1254	0	0.0826	0.0428	up	up	9.69	8.74147	0	** gma-miR319i	0	0	0.0834	0.0818	0	0	0.0856	0	0	0	**
390	bra-miR390-3p	5.1608	3.43775	1.1996	0.52345	down	down	1.51891	2.71534	0.76357010299401 bra-miR390-3p		0.6451	6.2304	1.418	0.9812	0.6451	6.2304	0.0856	0.9613	3.43775	0.189362
390	aly-miR390a-3p	3.22435	1.9482	0.7016	0.57455	down	down	1.47342	1.76164	0.753648112902293 aly-miR390a-3p		0.7373	3.1591	0.6673	0.7359	0.7373	3.1591	0.4281	0.721	1.9482	0.663568
390	ata-miR390-3p	0.20715	0	0.16435	0.0428	up	up	10.6826	8.74147	0	** ata-miR390-3p	0	0	0.0834	0.2453	0	0	0.0856	0	0	0	**
390	aly-miR390b-3p	0.08775	0.08775	0	0	down	down	9.77726	9.77726	0	** aly-miR390b-3p	0	0.1755	0	0	0	0.1755	0	0	0.08775	0	**
393	aly-miR393a-3p	0.2094	0	0.0409	0.1685	up	up	8.67596	10.7185	0	** aly-miR393a-3p	0	0	0	0.0818	0	0	0.2569	0.0801	0	0	**
393	aly-miR393a-5p	0.0439	0.0439	0	0	down	down	8.77808	8.77808	0	** aly-miR393a-5p	0	0.0878	0	0	0	0.0878	0	0	0.0439	0	**
393	gma-miR393c-3p	0.0439	0.0439	0	0	down	down	8.77808	8.77808	0	** gma-miR393c-3p	0	0.0878	0	0	0	0.0878	0	0	0.0439	0	**
394	gma-miR394b-3p	0.16105	0	0.0409	0.12015	up	up	8.67596	10.2306	0	** gma-miR394b-3p	0	0	0	0.0818	0	0	0	0.2403	0	0	**
395	osa-miR395t	0.12345	0	0.0834	0.04005	up	up	9.7039	8.64566	0	** osa-miR395t	0	0	0.1668	0	0	0	0	0.0801	0	0	**
395	aly-miR395c-3p	0.0439	0.0439	0	0	down	down	8.77808	8.77808	0	** aly-miR395c-3p	0	0.0878	0	0	0	0.0878	0	0	0.0439	0	**
395	ata-miR395b-3p	0.0439	0.0439	0	0	down	down	8.77808	8.77808	0	** ata-miR395b-3p	0	0.0878	0	0	0	0.0878	0	0	0.0439	0	**
396	gma-miR396a-3p	0.8599	0.0439	0.24695	0.56905	up	up	2.49193	3.69626	0	** gma-miR396a-3p	0	0.0878	0.1668	0.3271	0	0.0878	0.2569	0.8812	0.0439	1.08516e-05	**
396	osa-miR396a-3p	0.41405	0.09	0.0409	0.28315	down	up	1.13782	1.65357	0	** osa-miR396a-3p	0.0922	0.0878	0	0.0818	0.0922	0.0878	0.0856	0.4807	0.09	0	**
396	ptc-miR396e-3p	0.29165	0	0.166	0.12565	up	up	10.697	10.2952	0	** ptc-miR396e-3p	0	0	0.2502	0.0818	0	0	0.1712	0.0801	0	0	**
396	gma-miR396h	0.28915	0.0461	0	0.24305	down	up	8.84862	2.39841	0	** gma-miR396h	0.0922	0	0	0	0.0922	0	0.0856	0.4005	0.0461	0	**
396	ppe-miR396a	0.13305	0.09215	0.0409	0	down	down	1.17188	9.84784	0	** ppe-miR396a	0.1843	0	0	0.0818	0.1843	0	0	0	0.09215	0	**
396	gma-miR396b-3p	0.0439	0.0439	0	0	down	down	8.77808	8.77808	0	** gma-miR396b-3p	0	0.0878	0	0	0	0.0878	0	0	0.0439	0	**
396	hbr-miR396a	0.0439	0.0439	0	0	down	down	8.77808	8.77808	0	** hbr-miR396a	0	0.0878	0	0	0	0.0878	0	0	0.0439	0	**
398	ahy-miR398	4559	4535.52	12.4916	10.9809	down	down	8.50416	8.69013	0	** ahy-miR398	9022.35	48.7022	14.6808	10.3025	9022.35	48.7022	16.3542	5.6076	4535.52	0	**
398	ata-miR398f-5p	15.122	10.062	3.97995	1.08	down	down	1.33809	3.21981	0.155361	ata-miR398f-5p	9.7693	10.3547	5.5887	2.3712	9.7693	10.3547	1.1987	0.9613	10.062	0.00103366	**
398	aqc-miR398b	7.3218	7.2809	0.0409	0	down	down	7.47587	16.1518	1.60942e-10	** aqc-miR398b	14.5618	0	0	0.0818	14.5618	0	0	0	7.2809	4.8135e-09	**
398	bra-miR398-5p	5.96055	4.3398	1.16365	0.4571	down	down	1.89897	3.24705	0.703340253086048 bra-miR398-5p		3.5022	5.1774	1.9185	0.4088	3.5022	5.1774	0.5137	0.4005	4.3398	0.0557141
398	aly-miR398c-5p	2.08145	1.2528	0.4972	0.33145	down	down	1.33326	1.91829	0.527978562038231 aly-miR398c-5p		1.0138	1.4918	0.6673	0.3271	1.0138	1.4918	0.3425	0.3204	1.2528	0.817297
398	hbr-miR398	0.9677	0.9677	0	0	down	down	13.2403	13.2403	0.0818569039454321 hbr-miR398		1.9354	0	0	0	1.9354	0	0	0	0.9677	0.13061
398	ata-miR398g-5p	0.7812	0.7812	0	0	down	down	12.9315	12.9315	0.146357285959119 ata-miR398g-5p		1.4746	0.0878	0	0	1.4746	0.0878	0	0	0.7812	0.214507
398	stu-miR398a-3p	0.1799	0.1799	0	0	down	down	10.813	10.813	0	** stu-miR398a-3p	0.1843	0.1755	0	0	0.1843	0.1755	0	0	0.1799	0	**
398	lus-miR398f	0.09215	0.09215	0	0	down	down	9.84784	9.84784	0	** lus-miR398f	0.1843	0	0	0	0.1843	0	0	0	0.09215	0	**
398	zma-miR398a-5p	0.0439	0.0439	0	0	down	down	8.77808	8.77808	0	** zma-miR398a-5p	0	0.0878	0	0	0	0.0878	0	0	0.0439	0	**
398	aly-miR398a-3p	0.0439	0.0439	0	0	down	down	8.77808	8.77808	0	** aly-miR398a-3p	0	0.0878	0	0	0	0.0878	0	0	0.0439	0	**
398	aly-miR398b-5p	0.0439	0.0439	0	0	down	down	8.77808	8.77808	0	** aly-miR398b-5p	0	0.0878	0	0	0	0.0878	0	0	0.0439	0	**
399	aly-miR399c-5p	0.1682	0.0439	0.1243	0	up	down	1.50153	8.77808	0	** aly-miR399c-5p	0	0.0878	0.1668	0.0818	0	0.0878	0	0	0.0439	0	**
399	aqc-miR399	0.08175	0	0.0417	0.04005	up	up	8.7039	8.64566	0	** aqc-miR399	0	0	0.0834	0	0	0	0	0.0801	0	0	**
399	gma-miR399d	0.0461	0.0461	0	0	down	down	8.84862	8.84862	0	** gma-miR399d	0.0922	0	0	0	0.0922	0	0	0	0.0461	0	**
399	ptc-miR399h	0.0439	0.0439	0	0	down	down	8.77808	8.77808	0	** ptc-miR399h	0	0.0878	0	0	0	0.0878	0	0	0.0439	0	**
403	bra-miR403-5p	7.14315	0.6209	3.87185	2.6504	up	up	2.64059	2.09378	0	** bra-miR403-5p	0.2765	0.9653	2.9195	4.8242	0.2765	0.9653	1.4556	3.8452	0.6209	1.55431e-15	**
408	stu-miR408a-3p	0.64405	0.35325	0.1251	0.1657	down	down	1.49761	1.09212	0.496093535765433 stu-miR408a-3p		0.0922	0.6143	0.2502	0	0.0922	0.6143	0.1712	0.1602	0.35325	0.366999
408	bra-miR408-5p	0.1254	0	0.0826	0.0428	up	up	9.69	8.74147	0	** bra-miR408-5p	0	0	0.0834	0.0818	0	0	0.0856	0	0	0	**
414	ppt-miR414	0.0837	0	0.0409	0.0428	up	up	8.67596	8.74147	0	** ppt-miR414	0	0	0	0.0818	0	0	0.0856	0	0	0	**
419	ppt-miR419	0.1273	0	0.0417	0.0856	up	up	8.7039	9.74147	0	** ppt-miR419	0	0	0.0834	0	0	0	0.1712	0	0	0	**
535	csi-miR535	0.0461	0.0461	0	0	down	down	8.84862	8.84862	0	** csi-miR535	0.0922	0	0	0	0.0922	0	0	0	0.0461	0	**
827	aly-miR827-3p	0.8653	0.13605	0.28865	0.4406	up	up	1.08518	1.69533	0.0267583	* aly-miR827-3p	0.1843	0.0878	0.2502	0.3271	0.1843	0.0878	0	0.8812	0.13605	0.00116133	**
838	aly-miR838-5p	0.1262	0	0.0834	0.0428	up	up	9.7039	8.74147	0	** aly-miR838-5p	0	0	0.1668	0	0	0	0.0856	0	0	0	**
845	aly-miR845b-5p	0.0845	0	0.0417	0.0428	up	up	8.7039	8.74147	0	** aly-miR845b-5p	0	0	0.0834	0	0	0	0.0856	0	0	0	**
845	vvi-miR845a	0.08095	0	0.0409	0.04005	up	up	8.67596	8.64566	0	** vvi-miR845a	0	0	0	0.0818	0	0	0	0.0801	0	0	**
845	vvi-miR845d	0.0461	0.0461	0	0	down	down	8.84862	8.84862	0	** vvi-miR845d	0.0922	0	0	0	0.0922	0	0	0	0.0461	0	**
845	aly-miR845a-5p	0.0439	0.0439	0	0	down	down	8.77808	8.77808	0	** aly-miR845a-5p	0	0.0878	0	0	0	0.0878	0	0	0.0439	0	**
1047	ppt-miR1047-5p	0.0461	0.0461	0	0	down	down	8.84862	8.84862	0	** ppt-miR1047-5p	0.0922	0	0	0	0.0922	0	0	0	0.0461	0	**
1094	smo-miR1094a	0.0439	0.0439	0	0	down	down	8.77808	8.77808	0	** smo-miR1094a	0	0.0878	0	0	0	0.0878	0	0	0.0439	0	**
1128	tae-miR1128	0.0461	0.0461	0	0	down	down	8.84862	8.84862	0	** tae-miR1128	0.0922	0	0	0	0.0922	0	0	0	0.0461	0	**
1133	tae-miR1133	0.0439	0.0439	0	0	down	down	8.77808	8.77808	0	** tae-miR1133	0	0.0878	0	0	0	0.0878	0	0	0.0439	0	**
1151	cre-miR1151b-3p	0.0461	0.0461	0	0	down	down	8.84862	8.84862	0	** cre-miR1151b-3p	0.0922	0	0	0	0.0922	0	0	0	0.0461	0	**
1171	cre-miR1171	0.0439	0.0439	0	0	down	down	8.77808	8.77808	0	** cre-miR1171	0	0.0878	0	0	0	0.0878	0	0	0.0439	0	**
1211	ppt-miR1211-5p	0.0837	0	0.0409	0.0428	up	up	8.67596	8.74147	0	** ppt-miR1211-5p	0	0	0	0.0818	0	0	0.0856	0	0	0	**
1436	hvu-miR1436	0.09215	0.09215	0	0	down	down	9.84784	9.84784	0	** hvu-miR1436	0.1843	0	0	0	0.1843	0	0	0	0.09215	0	**
1439	osa-miR1439	0.08175	0	0.0417	0.04005	up	up	8.7039	8.64566	0	** osa-miR1439	0	0	0.0834	0	0	0	0	0.0801	0	0	**
1511	gma-miR1511	2.9174	0.35325	1.61255	0.9516	up	up	2.19058	1.42967	2.29002e-09	** gma-miR1511	0.0922	0.6143	1.8351	1.39	0.0922	0.6143	0.9419	0.9613	0.35325	5.31694e-06	**
1511	ppe-miR1511-3p	0.17095	0.09	0.0409	0.04005	down	down	1.13782	1.16812	0	** ppe-miR1511-3p	0.0922	0.0878	0	0.0818	0.0922	0.0878	0	0.0801	0.09	0	**
1516	gma-miR1516a-5p	0.0461	0.0461	0	0	down	down	8.84862	8.84862	0	** gma-miR1516a-5p	0.0922	0	0	0	0.0922	0	0	0	0.0461	0	**
1885	bra-miR1885b	10.8521	1.52705	5.3225	4.00255	up	up	1.80136	1.39017	4.44089e-16	** bra-miR1885b	1.4746	1.5795	4.9214	5.7236	1.4746	1.5795	2.3975	5.6076	1.52705	0	**
2111	aly-miR2111a-5p	0.0461	0.0461	0	0	down	down	8.84862	8.84862	0	** aly-miR2111a-5p	0.0922	0	0	0	0.0922	0	0	0	0.0461	0	**
2641	mtr-miR2641	0.0461	0.0461	0	0	down	down	8.84862	8.84862	0	** mtr-miR2641	0.0922	0	0	0	0.0922	0	0	0	0.0461	0	**
2925	osa-miR2925	0.0439	0.0439	0	0	down	down	8.77808	8.77808	0	** osa-miR2925	0	0.0878	0	0	0	0.0878	0	0	0.0439	0	**
3630	vvi-miR3630-3p	0.16545	0	0.0826	0.08285	up	up	9.69	9.69436	0	** vvi-miR3630-3p	0	0	0.0834	0.0818	0	0	0.0856	0.0801	0	0	**
4361	gma-miR4361	0.0439	0.0439	0	0	down	down	8.77808	8.77808	0	** gma-miR4361	0	0.0878	0	0	0	0.0878	0	0	0.0439	0	**
4415	gma-miR4415a-3p	0.2595	0.17775	0.08175	0	down	down	1.12056	10.7956	0	** gma-miR4415a-3p	0.0922	0.2633	0	0.1635	0.0922	0.2633	0	0	0.17775	0	**
5049	tae-miR5049-3p	0.1218	0	0.0417	0.0801	up	up	8.7039	9.64566	0	** tae-miR5049-3p	0	0	0.0834	0	0	0	0	0.1602	0	0	**
5055	bdi-miR5055	0.54465	0.0461	0.16435	0.3342	up	up	1.83393	2.85787	0	** bdi-miR5055	0.0922	0	0.0834	0.2453	0.0922	0	0.4281	0.2403	0.0461	0	**
5057	bdi-miR5057	0.0439	0.0439	0	0	down	down	8.77808	8.77808	0	** bdi-miR5057	0	0.0878	0	0	0	0.0878	0	0	0.0439	0	**
5062	ata-miR5062a-5p	0.0439	0.0439	0	0	down	down	8.77808	8.77808	0	** ata-miR5062a-5p	0	0.0878	0	0	0	0.0878	0	0	0.0439	0	**
5079	osa-miR5079a	0.0461	0.0461	0	0	down	down	8.84862	8.84862	0	** osa-miR5079a	0.0922	0	0	0	0.0922	0	0	0	0.0461	0	**
5141	rgl-miR5141	0.43665	0.31155	0.1251	0	down	down	1.31638	11.6052	0.496093535765433 rgl-miR5141		0.1843	0.4388	0.2502	0	0.1843	0.4388	0	0	0.31155	0	**
5149	osa-miR5149	0.13005	0.09	0	0.04005	down	down	9.81378	1.16812	0	** osa-miR5149	0.0922	0.0878	0	0	0.0922	0.0878	0	0.0801	0.09	0	**
5174	bdi-miR5174e-3p.2	1.21375	0.8008	0.16435	0.2486	down	down	2.28467	1.68762	0.768152757438947 bdi-miR5174e-3p.2		0.4608	1.1408	0.0834	0.2453	0.4608	1.1408	0.2569	0.2403	0.8008	0.630147
5174	bdi-miR5174d-5p	0.09215	0.09215	0	0	down	down	9.84784	9.84784	0	** bdi-miR5174d-5p	0.1843	0	0	0	0.1843	0	0	0	0.09215	0	**
5174	bdi-miR5174b-5p	0.0439	0.0439	0	0	down	down	8.77808	8.77808	0	** bdi-miR5174b-5p	0	0.0878	0	0	0	0.0878	0	0	0.0439	0	**
5534	osa-miR5534a	0.0461	0.0461	0	0	down	down	8.84862	8.84862	0	** osa-miR5534a	0.0922	0	0	0	0.0922	0	0	0	0.0461	0	**
5568	sbi-miR5568g-3p	0.0439	0.0439	0	0	down	down	8.77808	8.77808	0	** sbi-miR5568g-3p	0	0.0878	0	0	0	0.0878	0	0	0.0439	0	**
5650	ath-miR5650	0.0845	0	0.0417	0.0428	up	up	8.7039	8.74147	0	** ath-miR5650	0	0	0.0834	0	0	0	0.0856	0	0	0	**
5718	bra-miR5718	0.7904	0.13165	0.3729	0.28585	up	up	1.50208	1.11855	0.0267583	* bra-miR5718	0	0.2633	0.5005	0.2453	0	0.2633	0.1712	0.4005	0.13165	0.014364	*
5721	bra-miR5721	0.12455	0	0.0417	0.08285	up	up	8.7039	9.69436	0	** bra-miR5721	0	0	0.0834	0	0	0	0.0856	0.0801	0	0	**
5774	gma-miR5774a	0.08095	0	0.0409	0.04005	up	up	8.67596	8.64566	0	** gma-miR5774a	0	0	0	0.0818	0	0	0	0.0801	0	0	**
6151	nta-miR6151g	0.0439	0.0439	0	0	down	down	8.77808	8.77808	0	** nta-miR6151g	0	0.0878	0	0	0	0.0878	0	0	0.0439	0	**
6196	hvu-miR6196	0.0439	0.0439	0	0	down	down	8.77808	8.77808	0	** hvu-miR6196	0	0.0878	0	0	0	0.0878	0	0	0.0439	0	**
6214	hvu-miR6214	0.0845	0	0.0417	0.0428	up	up	8.7039	8.74147	0	** hvu-miR6214	0	0	0.0834	0	0	0	0.0856	0	0	0	**
6281	ppe-miR6281	0.08095	0	0.0409	0.04005	up	up	8.67596	8.64566	0	** ppe-miR6281	0	0	0	0.0818	0	0	0	0.0801	0	0	**
6485	hbr-miR6485	0.6562	0.36645	0.16685	0.1229	down	down	1.13506	1.57613	0.496093535765433 hbr-miR6485		0.6451	0.0878	0.3337	0	0.6451	0.0878	0.0856	0.1602	0.36645	0.366999
7502	gra-miR7502f	0.0461	0.0461	0	0	down	down	8.84862	8.84862	0	** gra-miR7502f	0.0922	0	0	0	0.0922	0	0	0	0.0461	0	**
7693	osa-miR7693-3p	0.0461	0.0461	0	0	down	down	8.84862	8.84862	0	** osa-miR7693-3p	0.0922	0	0	0	0.0922	0	0	0	0.0461	0	**
7761	bdi-miR7761-5p	0.0439	0.0439	0	0	down	down	8.77808	8.77808	0	** bdi-miR7761-5p	0	0.0878	0	0	0	0.0878	0	0	0.0439	0	**
7801	rgl-miR7801	0.0439	0.0439	0	0	down	down	8.77808	8.77808	0	** rgl-miR7801	0	0.0878	0	0	0	0.0878	0	0	0.0439	0	**
8039	stu-miR8039	0.13055	0.08775	0	0.0428	down	down	9.77726	1.03579	0	** stu-miR8039	0	0.1755	0	0	0	0.1755	0.0856	0	0.08775	0	**
8155	cpa-miR8155	4.1306	0.577	1.9363	1.6173	up	up	1.74666	1.48694	3.06632e-10	** cpa-miR8155	0.2765	0.8775	1.5014	2.3712	0.2765	0.8775	1.7125	1.5221	0.577	2.1778e-09	**
8175	ath-miR8175	1.65825	0.1799	0.74085	0.7375	up	up	2.04199	2.03545	8.15022e-05	** ath-miR8175	0.1843	0.1755	0.5005	0.9812	0.1843	0.1755	0.5137	0.9613	0.1799	2.21495e-05	**
8661	gra-miR8661	0.09215	0.09215	0	0	down	down	9.84784	9.84784	0	** gra-miR8661	0.1843	0	0	0	0.1843	0	0	0	0.09215	0	**
8717	gra-miR8717	0.0439	0.0439	0	0	down	down	8.77808	8.77808	0	** gra-miR8717	0	0.0878	0	0	0	0.0878	0	0	0.0439	0	**
8767	gra-miR8767a	0.0461	0.0461	0	0	down	down	8.84862	8.84862	0	** gra-miR8767a	0.0922	0	0	0	0.0922	0	0	0	0.0461	0	**
9410	bol-miR9410	0.61415	0.4498	0.1243	0.04005	down	down	1.85546	3.48941	0.65359165307072 bol-miR9410		0.4608	0.4388	0.1668	0.0818	0.4608	0.4388	0	0.0801	0.4498	0	**
9411	bol-miR9411	0.12265	0	0.0826	0.04005	up	up	9.69	8.64566	0	** bol-miR9411	0	0	0.0834	0.0818	0	0	0	0.0801	0	0	**
9552	bra-miR9552b-3p	0.08775	0.08775	0	0	down	down	9.77726	9.77726	0	** bra-miR9552b-3p	0	0.1755	0	0	0	0.1755	0	0	0.08775	0	**
9556	bra-miR9556-5p	0.12865	0.08775	0.0409	0	down	down	1.1013	9.77726	0	** bra-miR9556-5p	0	0.1755	0	0.0818	0	0.1755	0	0	0.08775	0	**
9557	bra-miR9557-3p	0.08095	0	0.0409	0.04005	up	up	8.67596	8.64566	0	** bra-miR9557-3p	0	0	0	0.0818	0	0	0	0.0801	0	0	**
9560	bra-miR9560b-3p	0.29895	0.1755	0.0834	0.04005	down	down	1.07335	2.1316	0	** bra-miR9560b-3p	0	0.351	0.1668	0	0	0.351	0	0.0801	0.1755	0	**
9563	bra-miR9563a-3p	0.5018	0.13385	0.3279	0.04005	up	down	1.29264	1.74074	0.0267583	* bra-miR9563a-3p	0.0922	0.1755	0.0834	0.5724	0.0922	0.1755	0	0.0801	0.13385	0	**
9565	bra-miR9565-3p	0.0461	0.0461	0	0	down	down	8.84862	8.84862	0	** bra-miR9565-3p	0.0922	0	0	0	0.0922	0	0	0	0.0461	0	**
9665	tae-miR9665-3p	0.0837	0	0.0409	0.0428	up	up	8.67596	8.74147	0	** tae-miR9665-3p	0	0	0	0.0818	0	0	0.0856	0	0	0	**
9749	gma-miR9749	0.0439	0.0439	0	0	down	down	8.77808	8.77808	0	** gma-miR9749	0	0.0878	0	0	0	0.0878	0	0	0.0439	0	**

[truncated: 3 more sheets: K, L, M]
