# Supplementary material for: Comparative analysis of miRNAs of two rapeseed genotypes in response to acetohydroxyacid synthase-inhibiting herbicides by high-throughput sequencing
Source: PLoS One. 2017 Sep 26;12(9):e0184917. doi: 10.1371/journal.pone.0184917 (PMC5614533; doi:10.1371/journal.pone.0184917)
Supplement: S2 File — (ZIP) [file pone.0184917.s002.zip]

Archive with 40 entries (39 files):
- SecondaryStructure/
- SecondaryStructure/Bna-MIR-n001.pdf
- SecondaryStructure/Bna-MIR-n002.pdf
- SecondaryStructure/Bna-MIR-n003.pdf
- SecondaryStructure/Bna-MIR-n004.pdf
- SecondaryStructure/Bna-MIR-n005.pdf
- SecondaryStructure/Bna-MIR-n006.pdf
- SecondaryStructure/Bna-MIR-n007.pdf
- SecondaryStructure/Bna-MIR-n008.pdf
- SecondaryStructure/Bna-MIR-n009.pdf
- SecondaryStructure/Bna-MIR-n010.pdf
- SecondaryStructure/Bna-MIR-n011.pdf
- SecondaryStructure/Bna-MIR-n012.pdf
- SecondaryStructure/Bna-MIR-n013.pdf
- SecondaryStructure/Bna-MIR-n014.pdf
- SecondaryStructure/Bna-MIR-n015.pdf
- SecondaryStructure/Bna-MIR-n016.pdf
- SecondaryStructure/Bna-MIR-n017.pdf
- SecondaryStructure/Bna-MIR-n018.pdf
- SecondaryStructure/Bna-MIR-n019.pdf
- SecondaryStructure/Bna-MIR-n020.pdf
- SecondaryStructure/Bna-MIR-n021.pdf
- SecondaryStructure/Bna-MIR-n022.pdf
- SecondaryStructure/Bna-MIR-n023.pdf
- SecondaryStructure/Bna-MIR-n024.pdf
- SecondaryStructure/Bna-MIR-n025.pdf
- SecondaryStructure/Bna-MIR-n026.pdf
- SecondaryStructure/Bna-MIR-n027.pdf
- SecondaryStructure/Bna-MIR-n028.pdf
- SecondaryStructure/Bna-MIR-n029.pdf
- SecondaryStructure/Bna-MIR-n030.pdf
- SecondaryStructure/Bna-MIR-n031.pdf
- SecondaryStructure/Bna-MIR-n032.pdf
- SecondaryStructure/Bna-MIR-n033.pdf
- SecondaryStructure/Bna-MIR-n034.pdf
- SecondaryStructure/Bna-MIR-n035.pdf
- SecondaryStructure/Bna-MIR-n036.pdf
- SecondaryStructure/Bna-MIR-n037.pdf
- SecondaryStructure/Bna-MIR-n038.pdf
- SecondaryStructure/Bna-MIR-n039.pdf
